# Supplementary material for: Assessing the influence of the modifiable areal unit problem on Bayesian disease mapping in Queensland, Australia
Source: PLoS One. 2025 Jan 28;20(1):e0313079. doi: 10.1371/journal.pone.0313079 (PMC11774366; doi:10.1371/journal.pone.0313079)
Supplement: S1 Data — (XLSX) [file pone.0313079.s001.xlsx]

## Sheet: Information
Data simulation
Due to restrictions on disseminating observed cancer data, simulated data that reflected the general distributions (including the socioeconomic and remoteness categories) of the observed data were generated to enable sharing with other researchers.
Method
Queensland lung cancer incidence data during 2005-2014 were aggregated by sex (males, females), 5-year age group (to 85+ years), the five remoteness categories defined by the Australian Bureau of Statistics and by the Index of Relative Socioeconomic Disadvantage (IRSD) quintiles defined by the Australian Bureau of Statistics.
Corresponding population data were used to obtain age-specific incidence rates for each combination of sex, age group, remoteness category and IRSD quintile. Age-specific rates for each SA2 were assigned based on the SA2’s remoteness and IRSD classifications.
Rates were then multiplied by the population (by sex and age group) in each SA2 to generate simulated counts of lung cancer diagnoses. Counts were randomly adjusted by up to +/- 10%, and rounded to integer values.
Total counts for the actual and simulated data were compared as a feasibility check.

## Sheet: Data dictionary
Variable Name	Description	Reference
sex	Sex ( 1= Male, 2= Female)	https://cancerallianceqld.health.qld.gov.au/queensland-cancer-register-qcr/
sa2	SA2 codes (5 digit) from ASGS 2011	https://www.abs.gov.au/AUSSTATS/abs@.nsf/DetailsPage/1270.0.55.001July%202011
sa2_name	SA2 Names from ASGS 2011	https://www.abs.gov.au/AUSSTATS/abs@.nsf/DetailsPage/1270.0.55.001July%202011
count	Lung cancer diagnoses (simulated)	https://cancerallianceqld.health.qld.gov.au/queensland-cancer-register-qcr/
expect	Expected number of lung cancer diagnoses, calculated using the age distribution of the area at each time and the age-specific rates of lung cancer diagnoses	https://cancerallianceqld.health.qld.gov.au/queensland-cancer-register-qcr/
SA2irsd	Index of Relative Socio-economic Disadvantage	https://www.abs.gov.au/Ausstats/abs@.nsf/0/BEC86C4146B4A10CCA258259000BA7F1?OpenDocument
irsdscore	Scores of relative socio-econmic disadvantage	https://www.abs.gov.au/Ausstats/abs@.nsf/0/BEC86C4146B4A10CCA258259000BA7F1?OpenDocument
sa3_code	SA3 codes (5 digit) from ASGS 2011	https://www.abs.gov.au/AUSSTATS/abs@.nsf/DetailsPage/1270.0.55.001July%202011
sa3_name	SA3 Names from ASGS 2011	https://www.abs.gov.au/AUSSTATS/abs@.nsf/DetailsPage/1270.0.55.001July%202011
sa4_code	SA4 codes (5 digit) from ASGS 2011	https://www.abs.gov.au/AUSSTATS/abs@.nsf/DetailsPage/1270.0.55.001July%202011
sa4_name	SA4 Names from ASGS 2011	https://www.abs.gov.au/AUSSTATS/abs@.nsf/DetailsPage/1270.0.55.001July%202011

## Sheet: Simulated lung cancer data
sex	sa2	sa2_name	count	expect	SA2irsd	irsdscore	sa3_code	sa3_name	sa4_code	sa4_name
1	31001	Alexandra Hills	36	39.3516	3	1019.47	30101	Capalaba	301	Brisbane - East
2	31001	Alexandra Hills	26	26.471	3	1019.47	30101	Capalaba	301	Brisbane - East
1	31002	Belmont - Gumdale	13	19.5986	5	1083.57	30101	Capalaba	301	Brisbane - East
2	31002	Belmont - Gumdale	9	11.9269	5	1083.57	30101	Capalaba	301	Brisbane - East
1	31003	Birkdale	39	44.8082	4	1041.96	30101	Capalaba	301	Brisbane - East
2	31003	Birkdale	28	29.4307	4	1041.96	30101	Capalaba	301	Brisbane - East
1	31004	Capalaba	41	44.7687	3	1019.62	30101	Capalaba	301	Brisbane - East
2	31004	Capalaba	29	29.2296	3	1019.62	30101	Capalaba	301	Brisbane - East
1	31005	Thorneside	9	10.8913	3	999.799	30101	Capalaba	301	Brisbane - East
2	31005	Thorneside	6	6.50239	3	999.799	30101	Capalaba	301	Brisbane - East
1	31006	Wellington Point	21	29.0045	5	1068.67	30101	Capalaba	301	Brisbane - East
2	31006	Wellington Point	14	18.0875	5	1068.67	30101	Capalaba	301	Brisbane - East
1	31007	Cleveland	59	62.6172	3	1019.42	30102	Cleveland - Stradbroke	301	Brisbane - East
2	31007	Cleveland	47	44.4378	3	1019.42	30102	Cleveland - Stradbroke	301	Brisbane - East
1	31008	Ormiston	16	20.5493	5	1070.99	30102	Cleveland - Stradbroke	301	Brisbane - East
2	31008	Ormiston	12	14.5734	5	1070.99	30102	Cleveland - Stradbroke	301	Brisbane - East
1	31009	Redland Bay	31	36.1923	4	1052.15	30102	Cleveland - Stradbroke	301	Brisbane - East
2	31009	Redland Bay	19	21.3897	4	1052.15	30102	Cleveland - Stradbroke	301	Brisbane - East
1	31010	Redland Islands	55	44.7153	1	860.42	30102	Cleveland - Stradbroke	301	Brisbane - East
2	31010	Redland Islands	26	22.726	1	860.42	30102	Cleveland - Stradbroke	301	Brisbane - East
1	31011	Sheldon - Mount Cotton	7	11.9747	5	1094.51	30102	Cleveland - Stradbroke	301	Brisbane - East
2	31011	Sheldon - Mount Cotton	6	7.02828	5	1094.51	30102	Cleveland - Stradbroke	301	Brisbane - East
1	31012	Thornlands	25	34.0887	5	1071.97	30102	Cleveland - Stradbroke	301	Brisbane - East
2	31012	Thornlands	18	21.5009	5	1071.97	30102	Cleveland - Stradbroke	301	Brisbane - East
1	31013	Victoria Point	55	59.7002	3	1023.47	30102	Cleveland - Stradbroke	301	Brisbane - East
2	31013	Victoria Point	38	38.9556	3	1023.47	30102	Cleveland - Stradbroke	301	Brisbane - East
1	31014	Brisbane Port - Lytton	0	0.0691519	NA	NA	30103	Wynnum - Manly	301	Brisbane - East
2	31014	Brisbane Port - Lytton	0	0.048008	NA	NA	30103	Wynnum - Manly	301	Brisbane - East
1	31015	Manly - Lota	21	24.4876	4	1041.4	30103	Wynnum - Manly	301	Brisbane - East
2	31015	Manly - Lota	15	16.7556	4	1041.4	30103	Wynnum - Manly	301	Brisbane - East
1	31016	Manly West	26	31.8778	4	1045.88	30103	Wynnum - Manly	301	Brisbane - East
2	31016	Manly West	19	21.4043	4	1045.88	30103	Wynnum - Manly	301	Brisbane - East
1	31017	Murarrie	7	7.83074	4	1040.55	30103	Wynnum - Manly	301	Brisbane - East
2	31017	Murarrie	6	5.24742	4	1040.55	30103	Wynnum - Manly	301	Brisbane - East
1	31018	Tingalpa	20	20.8819	4	1034.39	30103	Wynnum - Manly	301	Brisbane - East
2	31018	Tingalpa	10	12.2495	4	1034.39	30103	Wynnum - Manly	301	Brisbane - East
1	31019	Wakerley	5	9.39252	5	1113.86	30103	Wynnum - Manly	301	Brisbane - East
2	31019	Wakerley	5	6.03957	5	1113.86	30103	Wynnum - Manly	301	Brisbane - East
1	31020	Wynnum	38	40.33	3	1005.69	30103	Wynnum - Manly	301	Brisbane - East
2	31020	Wynnum	29	28.807	3	1005.69	30103	Wynnum - Manly	301	Brisbane - East
1	31021	Wynnum West - Hemmant	48	43.658	2	984.589	30103	Wynnum - Manly	301	Brisbane - East
2	31021	Wynnum West - Hemmant	38	30.4656	2	984.589	30103	Wynnum - Manly	301	Brisbane - East
1	31022	Bald Hills	13	15.8733	4	1039.37	30201	Bald Hills - Everton Park	302	Brisbane - North
2	31022	Bald Hills	10	10.3854	4	1039.37	30201	Bald Hills - Everton Park	302	Brisbane - North
1	31023	Bridgeman Downs	16	21.5482	5	1112.48	30201	Bald Hills - Everton Park	302	Brisbane - North
2	31023	Bridgeman Downs	10	14.0963	5	1112.48	30201	Bald Hills - Everton Park	302	Brisbane - North
1	31024	Carseldine	25	31.8575	5	1077.11	30201	Bald Hills - Everton Park	302	Brisbane - North
2	31024	Carseldine	20	23.0096	5	1077.11	30201	Bald Hills - Everton Park	302	Brisbane - North
1	31025	Everton Park	25	27.8452	4	1052.14	30201	Bald Hills - Everton Park	302	Brisbane - North
2	31025	Everton Park	19	19.4101	4	1052.14	30201	Bald Hills - Everton Park	302	Brisbane - North
1	31026	McDowall	13	18.429	5	1106.71	30201	Bald Hills - Everton Park	302	Brisbane - North
2	31026	McDowall	9	11.7977	5	1106.71	30201	Bald Hills - Everton Park	302	Brisbane - North
1	31027	Aspley	39	46.2435	4	1041.63	30202	Chermside	302	Brisbane - North
2	31027	Aspley	30	33.2114	4	1041.63	30202	Chermside	302	Brisbane - North
1	31028	Chermside	26	25.8477	2	969.493	30202	Chermside	302	Brisbane - North
2	31028	Chermside	27	21.9703	2	969.493	30202	Chermside	302	Brisbane - North
1	31029	Chermside West	21	23.0271	4	1058.13	30202	Chermside	302	Brisbane - North
2	31029	Chermside West	15	14.4473	4	1058.13	30202	Chermside	302	Brisbane - North
1	31030	Geebung	13	15.0502	4	1033.5	30202	Chermside	302	Brisbane - North
2	31030	Geebung	10	10.8089	4	1033.5	30202	Chermside	302	Brisbane - North
1	31031	Kedron - Gordon Park	25	29.0595	4	1057.39	30202	Chermside	302	Brisbane - North
2	31031	Kedron - Gordon Park	20	20.9864	4	1057.39	30202	Chermside	302	Brisbane - North
1	31032	Stafford	19	16.119	2	985.865	30202	Chermside	302	Brisbane - North
2	31032	Stafford	16	12.7244	2	985.865	30202	Chermside	302	Brisbane - North
1	31033	Stafford Heights	21	21.9574	3	1019.65	30202	Chermside	302	Brisbane - North
2	31033	Stafford Heights	15	15.06	3	1019.65	30202	Chermside	302	Brisbane - North
1	31034	Wavell Heights	21	26.2611	5	1066.79	30202	Chermside	302	Brisbane - North
2	31034	Wavell Heights	17	19.3304	5	1066.79	30202	Chermside	302	Brisbane - North
1	31035	Boondall	24	26.5071	3	1025.28	30203	Nundah	302	Brisbane - North
2	31035	Boondall	16	16.639	3	1025.28	30203	Nundah	302	Brisbane - North
1	31036	Brisbane Airport	0	0.171944	1	850.205	30203	Nundah	302	Brisbane - North
2	31036	Brisbane Airport	0	0.130998	1	850.205	30203	Nundah	302	Brisbane - North
1	31037	Eagle Farm - Pinkenba	0	1.03601	2	945.572	30203	Nundah	302	Brisbane - North
2	31037	Eagle Farm - Pinkenba	0	0.651483	2	945.572	30203	Nundah	302	Brisbane - North
1	31038	Northgate - Virginia	15	16.4167	4	1029.93	30203	Nundah	302	Brisbane - North
2	31038	Northgate - Virginia	7	9.82473	4	1029.93	30203	Nundah	302	Brisbane - North
1	31039	Nudgee - Banyo	22	23.6779	3	1023.36	30203	Nundah	302	Brisbane - North
2	31039	Nudgee - Banyo	17	17.1966	3	1023.36	30203	Nundah	302	Brisbane - North
1	31040	Nundah	22	23.8434	3	1023.35	30203	Nundah	302	Brisbane - North
2	31040	Nundah	18	17.5915	3	1023.35	30203	Nundah	302	Brisbane - North
1	31041	Bracken Ridge	36	40.9768	4	1040.21	30204	Sandgate	302	Brisbane - North
2	31041	Bracken Ridge	24	25.7429	4	1040.21	30204	Sandgate	302	Brisbane - North
1	31042	Brighton (Qld)	31	30.9782	3	1017.47	30204	Sandgate	302	Brisbane - North
2	31042	Brighton (Qld)	22	20.6014	3	1017.47	30204	Sandgate	302	Brisbane - North
1	31043	Deagon	13	11.989	2	987.076	30204	Sandgate	302	Brisbane - North
2	31043	Deagon	9	8.81563	2	987.076	30204	Sandgate	302	Brisbane - North
1	31044	Sandgate - Shorncliffe	24	25.55	3	1022.82	30204	Sandgate	302	Brisbane - North
2	31044	Sandgate - Shorncliffe	19	17.6493	3	1022.82	30204	Sandgate	302	Brisbane - North
1	31045	Taigum - Fitzgibbon	26	28.409	3	1013.34	30204	Sandgate	302	Brisbane - North
2	31045	Taigum - Fitzgibbon	22	22.7813	3	1013.34	30204	Sandgate	302	Brisbane - North
1	31046	Zillmere	31	23.5656	1	940.491	30204	Sandgate	302	Brisbane - North
2	31046	Zillmere	24	17.6157	1	940.491	30204	Sandgate	302	Brisbane - North
1	31047	Camp Hill	19	24.1861	5	1091.62	30301	Carindale	303	Brisbane - South
2	31047	Camp Hill	15	17.5107	5	1091.62	30301	Carindale	303	Brisbane - South
1	31048	Cannon Hill	11	13.5894	4	1041.74	30301	Carindale	303	Brisbane - South
2	31048	Cannon Hill	8	8.72895	4	1041.74	30301	Carindale	303	Brisbane - South
1	31049	Carina	23	27.4725	4	1050.57	30301	Carindale	303	Brisbane - South
2	31049	Carina	19	20.4253	4	1050.57	30301	Carindale	303	Brisbane - South
1	31050	Carina Heights	16	16.7949	3	1008.42	30301	Carindale	303	Brisbane - South
2	31050	Carina Heights	14	13.1879	3	1008.42	30301	Carindale	303	Brisbane - South
1	31051	Carindale	36	46.094	5	1095.34	30301	Carindale	303	Brisbane - South
2	31051	Carindale	25	31.375	5	1095.34	30301	Carindale	303	Brisbane - South
1	31052	Annerley	20	21.4353	4	1031	30302	Holland Park - Yeronga	303	Brisbane - South
2	31052	Annerley	14	14.3996	4	1031	30302	Holland Park - Yeronga	303	Brisbane - South
1	31053	Coorparoo	23	32.5907	5	1072.8	30302	Holland Park - Yeronga	303	Brisbane - South
2	31053	Coorparoo	20	24.783	5	1072.8	30302	Holland Park - Yeronga	303	Brisbane - South
1	31054	Fairfield - Dutton Park	9	10.4557	3	1015.32	30302	Holland Park - Yeronga	303	Brisbane - South
2	31054	Fairfield - Dutton Park	7	6.14456	3	1015.32	30302	Holland Park - Yeronga	303	Brisbane - South
1	31055	Greenslopes	16	18.9449	4	1043.57	30302	Holland Park - Yeronga	303	Brisbane - South
2	31055	Greenslopes	12	14.2404	4	1043.57	30302	Holland Park - Yeronga	303	Brisbane - South
1	31056	Holland Park	16	18.2028	4	1032.04	30302	Holland Park - Yeronga	303	Brisbane - South
2	31056	Holland Park	15	14.5108	4	1032.04	30302	Holland Park - Yeronga	303	Brisbane - South
1	31057	Holland Park West	13	16.9797	5	1068.88	30302	Holland Park - Yeronga	303	Brisbane - South
2	31057	Holland Park West	8	11.0414	5	1068.88	30302	Holland Park - Yeronga	303	Brisbane - South
1	31058	Woolloongabba	9	11.0614	3	1005.23	30302	Holland Park - Yeronga	303	Brisbane - South
2	31058	Woolloongabba	7	5.92969	3	1005.23	30302	Holland Park - Yeronga	303	Brisbane - South
1	31059	Yeronga	19	21.39	4	1062.43	30302	Holland Park - Yeronga	303	Brisbane - South
2	31059	Yeronga	13	14.0817	4	1062.43	30302	Holland Park - Yeronga	303	Brisbane - South
1	31060	Eight Mile Plains	26	30.7976	4	1051.03	30303	Mt Gravatt	303	Brisbane - South
2	31060	Eight Mile Plains	18	20.0044	4	1051.03	30303	Mt Gravatt	303	Brisbane - South
1	31061	Macgregor (Qld)	17	19.7007	3	1018.29	30303	Mt Gravatt	303	Brisbane - South
2	31061	Macgregor (Qld)	14	11.9765	3	1018.29	30303	Mt Gravatt	303	Brisbane - South
1	31062	Mansfield (Qld)	23	26.8902	4	1034.48	30303	Mt Gravatt	303	Brisbane - South
2	31062	Mansfield (Qld)	17	17.1351	4	1034.48	30303	Mt Gravatt	303	Brisbane - South
1	31063	Mount Gravatt	35	38.3888	3	1024.25	30303	Mt Gravatt	303	Brisbane - South
2	31063	Mount Gravatt	29	27.6935	3	1024.25	30303	Mt Gravatt	303	Brisbane - South
1	31064	Rochedale - Burbank	7	12.3092	5	1095.69	30303	Mt Gravatt	303	Brisbane - South
2	31064	Rochedale - Burbank	6	7.09933	5	1095.69	30303	Mt Gravatt	303	Brisbane - South
1	31065	Upper Mount Gravatt	27	29.2428	3	1007.61	30303	Mt Gravatt	303	Brisbane - South
2	31065	Upper Mount Gravatt	25	22.9044	3	1007.61	30303	Mt Gravatt	303	Brisbane - South
1	31066	Wishart	27	31.0687	4	1063.7	30303	Mt Gravatt	303	Brisbane - South
2	31066	Wishart	20	20.9203	4	1063.7	30303	Mt Gravatt	303	Brisbane - South
1	31067	Coopers Plains	13	12.1705	2	970.241	30304	Nathan	303	Brisbane - South
2	31067	Coopers Plains	10	8.3054	2	970.241	30304	Nathan	303	Brisbane - South
1	31068	Moorooka	24	26.2905	3	1020.3	30304	Nathan	303	Brisbane - South
2	31068	Moorooka	19	18.7683	3	1020.3	30304	Nathan	303	Brisbane - South
1	31069	Robertson	14	15.5277	3	1004.82	30304	Nathan	303	Brisbane - South
2	31069	Robertson	8	10.413	3	1004.82	30304	Nathan	303	Brisbane - South
1	31070	Salisbury - Nathan	17	19.7345	3	1022.92	30304	Nathan	303	Brisbane - South
2	31070	Salisbury - Nathan	14	13.1925	3	1022.92	30304	Nathan	303	Brisbane - South
1	31071	Tarragindi	23	30.0342	5	1087.06	30304	Nathan	303	Brisbane - South
2	31071	Tarragindi	18	20.1431	5	1087.06	30304	Nathan	303	Brisbane - South
1	31072	Algester	20	21.1959	4	1029.12	30305	Rocklea - Acacia Ridge	303	Brisbane - South
2	31072	Algester	12	13.632	4	1029.12	30305	Rocklea - Acacia Ridge	303	Brisbane - South
1	31073	Calamvale - Stretton	29	33.6066	4	1058.64	30305	Rocklea - Acacia Ridge	303	Brisbane - South
2	31073	Calamvale - Stretton	20	21.3985	4	1058.64	30305	Rocklea - Acacia Ridge	303	Brisbane - South
1	31074	Pallara - Willawong	1	4.69251	5	1066.76	30305	Rocklea - Acacia Ridge	303	Brisbane - South
2	31074	Pallara - Willawong	1	3.18199	5	1066.76	30305	Rocklea - Acacia Ridge	303	Brisbane - South
1	31075	Parkinson - Drewvale	15	22.8493	5	1079.34	30305	Rocklea - Acacia Ridge	303	Brisbane - South
2	31075	Parkinson - Drewvale	12	14.8354	5	1079.34	30305	Rocklea - Acacia Ridge	303	Brisbane - South
1	31076	Rocklea - Acacia Ridge	36	27.0256	1	895.55	30305	Rocklea - Acacia Ridge	303	Brisbane - South
2	31076	Rocklea - Acacia Ridge	23	16.3303	1	895.55	30305	Rocklea - Acacia Ridge	303	Brisbane - South
1	31077	Kuraby	15	17.6089	4	1049.63	30306	Sunnybank	303	Brisbane - South
2	31077	Kuraby	10	11.2064	4	1049.63	30306	Sunnybank	303	Brisbane - South
1	31078	Runcorn	23	23.512	3	1014.59	30306	Sunnybank	303	Brisbane - South
2	31078	Runcorn	15	15.8337	3	1014.59	30306	Sunnybank	303	Brisbane - South
1	31079	Sunnybank	23	25.5339	3	995.108	30306	Sunnybank	303	Brisbane - South
2	31079	Sunnybank	18	17.7419	3	995.108	30306	Sunnybank	303	Brisbane - South
1	31080	Sunnybank Hills	45	47.3433	3	1016.46	30306	Sunnybank	303	Brisbane - South
2	31080	Sunnybank Hills	30	30.2499	3	1016.46	30306	Sunnybank	303	Brisbane - South
1	31081	Jindalee - Mount Ommaney	18	24.3785	5	1089.7	30401	Centenary	304	Brisbane - West
2	31081	Jindalee - Mount Ommaney	12	15.465	5	1089.7	30401	Centenary	304	Brisbane - West
1	31082	Middle Park - Jamboree Heights	13	18.1523	5	1080.25	30401	Centenary	304	Brisbane - West
2	31082	Middle Park - Jamboree Heights	9	12.0037	5	1080.25	30401	Centenary	304	Brisbane - West
1	31083	Riverhills	7	8.04685	5	1073.65	30401	Centenary	304	Brisbane - West
2	31083	Riverhills	6	5.60844	5	1073.65	30401	Centenary	304	Brisbane - West
1	31084	Seventeen Mile Rocks - Sinnamon Park	16	23.0349	5	1100.5	30401	Centenary	304	Brisbane - West
2	31084	Seventeen Mile Rocks - Sinnamon Park	14	16.7504	5	1100.5	30401	Centenary	304	Brisbane - West
1	31085	Westlake	9	12.2509	5	1113.64	30401	Centenary	304	Brisbane - West
2	31085	Westlake	6	7.03366	5	1113.64	30401	Centenary	304	Brisbane - West
1	31086	Bellbowrie - Moggill	14	20.7988	5	1106.98	30402	Kenmore - Brookfield - Moggill	304	Brisbane - West
2	31086	Bellbowrie - Moggill	10	12.3458	5	1106.98	30402	Kenmore - Brookfield - Moggill	304	Brisbane - West
1	31087	Brookfield - Kenmore Hills	17	23.3588	5	1123.33	30402	Kenmore - Brookfield - Moggill	304	Brisbane - West
2	31087	Brookfield - Kenmore Hills	14	16.5624	5	1123.33	30402	Kenmore - Brookfield - Moggill	304	Brisbane - West
1	31088	Chapel Hill	21	31.1985	5	1125.22	30402	Kenmore - Brookfield - Moggill	304	Brisbane - West
2	31088	Chapel Hill	14	19.3175	5	1125.22	30402	Kenmore - Brookfield - Moggill	304	Brisbane - West
1	31089	Fig Tree Pocket	7	9.86517	5	1127.7	30402	Kenmore - Brookfield - Moggill	304	Brisbane - West
2	31089	Fig Tree Pocket	5	5.98848	5	1127.7	30402	Kenmore - Brookfield - Moggill	304	Brisbane - West
1	31090	Kenmore	23	30.5687	5	1103.28	30402	Kenmore - Brookfield - Moggill	304	Brisbane - West
2	31090	Kenmore	16	19.8416	5	1103.28	30402	Kenmore - Brookfield - Moggill	304	Brisbane - West
1	31091	Pinjarra Hills - Pullenvale	12	16.2411	5	1128.26	30402	Kenmore - Brookfield - Moggill	304	Brisbane - West
2	31091	Pinjarra Hills - Pullenvale	8	9.5366	5	1128.26	30402	Kenmore - Brookfield - Moggill	304	Brisbane - West
1	31092	Chelmer - Graceville	13	18.2118	5	1112.65	30403	Sherwood - Indooroopilly	304	Brisbane - West
2	31092	Chelmer - Graceville	12	12.9097	5	1112.65	30403	Sherwood - Indooroopilly	304	Brisbane - West
1	31093	Corinda	15	15.8306	4	1057.75	30403	Sherwood - Indooroopilly	304	Brisbane - West
2	31093	Corinda	10	11.5647	4	1057.75	30403	Sherwood - Indooroopilly	304	Brisbane - West
1	31094	Indooroopilly	22	26.657	5	1080.34	30403	Sherwood - Indooroopilly	304	Brisbane - West
2	31094	Indooroopilly	15	18.1852	5	1080.34	30403	Sherwood - Indooroopilly	304	Brisbane - West
1	31095	Sherwood	8	12.061	5	1088.15	30403	Sherwood - Indooroopilly	304	Brisbane - West
2	31095	Sherwood	7	9.5067	5	1088.15	30403	Sherwood - Indooroopilly	304	Brisbane - West
1	31096	St Lucia	18	19.308	4	1053.69	30403	Sherwood - Indooroopilly	304	Brisbane - West
2	31096	St Lucia	13	12.9842	4	1053.69	30403	Sherwood - Indooroopilly	304	Brisbane - West
1	31097	Taringa	12	16.8176	5	1081.78	30403	Sherwood - Indooroopilly	304	Brisbane - West
2	31097	Taringa	11	13.4449	5	1081.78	30403	Sherwood - Indooroopilly	304	Brisbane - West
1	31098	Enoggera	13	15.4175	4	1031.96	30404	The Gap - Enoggera	304	Brisbane - West
2	31098	Enoggera	10	12.0691	4	1031.96	30404	The Gap - Enoggera	304	Brisbane - West
1	31099	Enoggera Reservoir	0	0.225413	NA	NA	30404	The Gap - Enoggera	304	Brisbane - West
2	31099	Enoggera Reservoir	0	0.0578979	NA	NA	30404	The Gap - Enoggera	304	Brisbane - West
1	31100	Keperra	21	23.1321	3	996.269	30404	The Gap - Enoggera	304	Brisbane - West
2	31100	Keperra	22	19.9826	3	996.269	30404	The Gap - Enoggera	304	Brisbane - West
1	31101	Mitchelton	14	18.0588	5	1068.33	30404	The Gap - Enoggera	304	Brisbane - West
2	31101	Mitchelton	11	13.9951	5	1068.33	30404	The Gap - Enoggera	304	Brisbane - West
1	31103	The Gap	36	47.6924	5	1103.8	30404	The Gap - Enoggera	304	Brisbane - West
2	31103	The Gap	26	31.8689	5	1103.8	30404	The Gap - Enoggera	304	Brisbane - West
1	31104	Upper Kedron - Ferny Grove	14	18.7875	5	1095.29	30404	The Gap - Enoggera	304	Brisbane - West
2	31104	Upper Kedron - Ferny Grove	9	11.4899	5	1095.29	30404	The Gap - Enoggera	304	Brisbane - West
1	31105	Brisbane City	12	14.1125	4	1057.76	30501	Brisbane Inner	305	Brisbane Inner City
2	31105	Brisbane City	7	7.59679	4	1057.76	30501	Brisbane Inner	305	Brisbane Inner City
1	31106	Fortitude Valley	6	7.66432	4	1046.67	30501	Brisbane Inner	305	Brisbane Inner City
2	31106	Fortitude Valley	2	3.83775	4	1046.67	30501	Brisbane Inner	305	Brisbane Inner City
1	31107	Highgate Hill	14	15.0063	4	1029.65	30501	Brisbane Inner	305	Brisbane Inner City
2	31107	Highgate Hill	7	8.87117	4	1029.65	30501	Brisbane Inner	305	Brisbane Inner City
1	31108	Kangaroo Point	16	20.3336	4	1058.35	30501	Brisbane Inner	305	Brisbane Inner City
2	31108	Kangaroo Point	12	12.6611	4	1058.35	30501	Brisbane Inner	305	Brisbane Inner City
1	31109	New Farm	33	36.7087	4	1060.62	30501	Brisbane Inner	305	Brisbane Inner City
2	31109	New Farm	22	23.328	4	1060.62	30501	Brisbane Inner	305	Brisbane Inner City
1	31110	South Brisbane	12	10.98	4	1035.56	30501	Brisbane Inner	305	Brisbane Inner City
2	31110	South Brisbane	6	6.32248	4	1035.56	30501	Brisbane Inner	305	Brisbane Inner City
1	31111	Spring Hill	9	10.0321	3	1019.08	30501	Brisbane Inner	305	Brisbane Inner City
2	31111	Spring Hill	5	4.46699	3	1019.08	30501	Brisbane Inner	305	Brisbane Inner City
1	31112	West End	16	18.0567	3	1021.48	30501	Brisbane Inner	305	Brisbane Inner City
2	31112	West End	11	11.2032	3	1021.48	30501	Brisbane Inner	305	Brisbane Inner City
1	31113	Balmoral	6	8.48844	5	1097.3	30502	Brisbane Inner - East	305	Brisbane Inner City
2	31113	Balmoral	4	5.555	5	1097.3	30502	Brisbane Inner - East	305	Brisbane Inner City
1	31114	Bulimba	9	13.249	5	1097.46	30502	Brisbane Inner - East	305	Brisbane Inner City
2	31114	Bulimba	7	8.08596	5	1097.46	30502	Brisbane Inner - East	305	Brisbane Inner City
1	31115	East Brisbane	11	11.5492	4	1056.57	30502	Brisbane Inner - East	305	Brisbane Inner City
2	31115	East Brisbane	6	6.39647	4	1056.57	30502	Brisbane Inner - East	305	Brisbane Inner City
1	31116	Hawthorne	7	8.61492	5	1102.36	30502	Brisbane Inner - East	305	Brisbane Inner City
2	31116	Hawthorne	5	5.62798	5	1102.36	30502	Brisbane Inner - East	305	Brisbane Inner City
1	31117	Morningside - Seven Hills	19	22.047	4	1060.15	30502	Brisbane Inner - East	305	Brisbane Inner City
2	31117	Morningside - Seven Hills	14	16.2504	4	1060.15	30502	Brisbane Inner - East	305	Brisbane Inner City
1	31118	Norman Park	7	10.9763	5	1105.33	30502	Brisbane Inner - East	305	Brisbane Inner City
2	31118	Norman Park	6	7.03535	5	1105.33	30502	Brisbane Inner - East	305	Brisbane Inner City
1	31119	Albion	6	5.76523	4	1059.39	30503	Brisbane Inner - North	305	Brisbane Inner City
2	31119	Albion	4	4.71738	4	1059.39	30503	Brisbane Inner - North	305	Brisbane Inner City
1	31120	Alderley	9	12.2536	5	1082.62	30503	Brisbane Inner - North	305	Brisbane Inner City
2	31120	Alderley	7	8.40286	5	1082.62	30503	Brisbane Inner - North	305	Brisbane Inner City
1	31121	Ascot	11	15.5073	5	1078.87	30503	Brisbane Inner - North	305	Brisbane Inner City
2	31121	Ascot	8	9.76454	5	1078.87	30503	Brisbane Inner - North	305	Brisbane Inner City
1	31122	Clayfield	18	25.5219	5	1072.79	30503	Brisbane Inner - North	305	Brisbane Inner City
2	31122	Clayfield	14	17.8214	5	1072.79	30503	Brisbane Inner - North	305	Brisbane Inner City
1	31123	Grange	6	8.95576	5	1097.81	30503	Brisbane Inner - North	305	Brisbane Inner City
2	31123	Grange	6	6.46027	5	1097.81	30503	Brisbane Inner - North	305	Brisbane Inner City
1	31124	Hamilton (Qld)	11	14.6126	5	1086.13	30503	Brisbane Inner - North	305	Brisbane Inner City
2	31124	Hamilton (Qld)	7	9.59175	5	1086.13	30503	Brisbane Inner - North	305	Brisbane Inner City
1	31125	Hendra	10	13.3299	5	1075.65	30503	Brisbane Inner - North	305	Brisbane Inner City
2	31125	Hendra	7	8.57001	5	1075.65	30503	Brisbane Inner - North	305	Brisbane Inner City
1	31126	Kelvin Grove - Herston	11	12.3286	4	1028.91	30503	Brisbane Inner - North	305	Brisbane Inner City
2	31126	Kelvin Grove - Herston	7	8.226	4	1028.91	30503	Brisbane Inner - North	305	Brisbane Inner City
1	31127	Newmarket	6	9.30607	5	1066.04	30503	Brisbane Inner - North	305	Brisbane Inner City
2	31127	Newmarket	5	6.62637	5	1066.04	30503	Brisbane Inner - North	305	Brisbane Inner City
1	31128	Newstead - Bowen Hills	7	13.717	5	1097.78	30503	Brisbane Inner - North	305	Brisbane Inner City
2	31128	Newstead - Bowen Hills	7	7.54785	5	1097.78	30503	Brisbane Inner - North	305	Brisbane Inner City
1	31129	Wilston	7	7.82116	5	1100.14	30503	Brisbane Inner - North	305	Brisbane Inner City
2	31129	Wilston	3	4.77974	5	1100.14	30503	Brisbane Inner - North	305	Brisbane Inner City
1	31130	Windsor	13	14.6469	4	1058.27	30503	Brisbane Inner - North	305	Brisbane Inner City
2	31130	Windsor	7	8.71738	4	1058.27	30503	Brisbane Inner - North	305	Brisbane Inner City
1	31131	Wooloowin - Lutwyche	15	19.0934	4	1056.95	30503	Brisbane Inner - North	305	Brisbane Inner City
2	31131	Wooloowin - Lutwyche	13	14.2782	4	1056.95	30503	Brisbane Inner - North	305	Brisbane Inner City
1	31132	Ashgrove	20	28.0845	5	1103.15	30504	Brisbane Inner - West	305	Brisbane Inner City
2	31132	Ashgrove	16	19.8833	5	1103.15	30504	Brisbane Inner - West	305	Brisbane Inner City
1	31133	Auchenflower	7	9.60208	5	1100.84	30504	Brisbane Inner - West	305	Brisbane Inner City
2	31133	Auchenflower	6	6.83285	5	1100.84	30504	Brisbane Inner - West	305	Brisbane Inner City
1	31134	Bardon	16	20.8266	5	1115.13	30504	Brisbane Inner - West	305	Brisbane Inner City
2	31134	Bardon	12	15.201	5	1115.13	30504	Brisbane Inner - West	305	Brisbane Inner City
1	31135	Paddington - Milton	15	18.6102	5	1097.29	30504	Brisbane Inner - West	305	Brisbane Inner City
2	31135	Paddington - Milton	11	12.7665	5	1097.29	30504	Brisbane Inner - West	305	Brisbane Inner City
1	31136	Red Hill (Qld)	7	9.84781	5	1083.85	30504	Brisbane Inner - West	305	Brisbane Inner City
2	31136	Red Hill (Qld)	7	6.22025	5	1083.85	30504	Brisbane Inner - West	305	Brisbane Inner City
1	31137	Toowong	15	20.5709	5	1090.5	30504	Brisbane Inner - West	305	Brisbane Inner City
2	31137	Toowong	11	13.2875	5	1090.5	30504	Brisbane Inner - West	305	Brisbane Inner City
1	31138	Brinsmead	6	9.89786	5	1077.44	30601	Cairns - North	306	Cairns
2	31138	Brinsmead	2	5.70306	5	1077.44	30601	Cairns - North	306	Cairns
1	31139	Clifton Beach - Kewarra Beach	31	27.2011	4	1046.43	30601	Cairns - North	306	Cairns
2	31139	Clifton Beach - Kewarra Beach	16	14.9946	4	1046.43	30601	Cairns - North	306	Cairns
1	31140	Freshwater - Stratford	10	9.02682	4	1041.06	30601	Cairns - North	306	Cairns
2	31140	Freshwater - Stratford	6	5.58117	4	1041.06	30601	Cairns - North	306	Cairns
1	31141	Redlynch	12	19.9346	5	1066.69	30601	Cairns - North	306	Cairns
2	31141	Redlynch	8	12.3523	5	1066.69	30601	Cairns - North	306	Cairns
1	31142	Trinity Beach - Smithfield	27	23.9059	3	1026.21	30601	Cairns - North	306	Cairns
2	31142	Trinity Beach - Smithfield	12	13.9611	3	1026.21	30601	Cairns - North	306	Cairns
1	31143	Yorkeys Knob - Machans Beach	20	16.5902	2	978.097	30601	Cairns - North	306	Cairns
2	31143	Yorkeys Knob - Machans Beach	8	9.21989	2	978.097	30601	Cairns - North	306	Cairns
1	31144	Bentley Park	9	9.1254	3	989.714	30602	Cairns - South	306	Cairns
2	31144	Bentley Park	5	6.08414	3	989.714	30602	Cairns - South	306	Cairns
1	31145	Cairns City	29	26.0822	2	956.896	30602	Cairns - South	306	Cairns
2	31145	Cairns City	12	12.2741	2	956.896	30602	Cairns - South	306	Cairns
1	31146	Earlville - Bayview Heights	28	27.3877	3	1003.57	30602	Cairns - South	306	Cairns
2	31146	Earlville - Bayview Heights	15	17.4558	3	1003.57	30602	Cairns - South	306	Cairns
1	31147	Edmonton	19	16.9152	2	958.682	30602	Cairns - South	306	Cairns
2	31147	Edmonton	10	10.5309	2	958.682	30602	Cairns - South	306	Cairns
1	31148	Gordonvale - Trinity	26	22.9071	2	981.408	30602	Cairns - South	306	Cairns
2	31148	Gordonvale - Trinity	12	12.169	2	981.408	30602	Cairns - South	306	Cairns
1	31149	Kanimbla - Mooroobool	24	20.525	2	988.5	30602	Cairns - South	306	Cairns
2	31149	Kanimbla - Mooroobool	14	12.6837	2	988.5	30602	Cairns - South	306	Cairns
1	31151	Manoora	16	11.9128	1	801.806	30602	Cairns - South	306	Cairns
2	31151	Manoora	8	7.51511	1	801.806	30602	Cairns - South	306	Cairns
1	31152	Manunda	21	16.0583	1	841.916	30602	Cairns - South	306	Cairns
2	31152	Manunda	9	8.96611	1	841.916	30602	Cairns - South	306	Cairns
1	31153	Mount Sheridan	14	12.7678	3	1026.25	30602	Cairns - South	306	Cairns
2	31153	Mount Sheridan	8	8.94165	3	1026.25	30602	Cairns - South	306	Cairns
1	31154	Westcourt - Bungalow	24	19.2182	1	857.651	30602	Cairns - South	306	Cairns
2	31154	Westcourt - Bungalow	12	11.8841	1	857.651	30602	Cairns - South	306	Cairns
1	31155	White Rock	12	10.1344	1	924.202	30602	Cairns - South	306	Cairns
2	31155	White Rock	6	5.98153	1	924.202	30602	Cairns - South	306	Cairns
1	31156	Whitfield - Edge Hill	30	26.3423	3	1019.11	30602	Cairns - South	306	Cairns
2	31156	Whitfield - Edge Hill	17	16.1922	3	1019.11	30602	Cairns - South	306	Cairns
1	31157	Woree	14	11.8371	1	869.452	30602	Cairns - South	306	Cairns
2	31157	Woree	8	7.35107	1	869.452	30602	Cairns - South	306	Cairns
1	31158	Babinda	19	17.0128	2	969.836	30603	Innisfail - Cassowary Coast	306	Cairns
2	31158	Babinda	9	8.75284	2	969.836	30603	Innisfail - Cassowary Coast	306	Cairns
1	31159	Innisfail	48	37.7558	1	895.139	30603	Innisfail - Cassowary Coast	306	Cairns
2	31159	Innisfail	21	21.8456	1	895.139	30603	Innisfail - Cassowary Coast	306	Cairns
1	31160	Johnstone	33	28.9379	2	980.479	30603	Innisfail - Cassowary Coast	306	Cairns
2	31160	Johnstone	16	15.179	2	980.479	30603	Innisfail - Cassowary Coast	306	Cairns
1	31161	Tully	47	41.6809	2	955.524	30603	Innisfail - Cassowary Coast	306	Cairns
2	31161	Tully	19	19.7724	2	955.524	30603	Innisfail - Cassowary Coast	306	Cairns
1	31163	Yarrabah	0	1.96791	1	440.672	30603	Innisfail - Cassowary Coast	306	Cairns
2	31163	Yarrabah	0	1.64733	1	440.672	30603	Innisfail - Cassowary Coast	306	Cairns
1	31164	Daintree	20	19.1367	2	951.498	30604	Port Douglas - Daintree	306	Cairns
2	31164	Daintree	11	10.3174	2	951.498	30604	Port Douglas - Daintree	306	Cairns
1	31165	Port Douglas	18	14.9293	3	1019.33	30604	Port Douglas - Daintree	306	Cairns
2	31165	Port Douglas	6	7.32012	3	1019.33	30604	Port Douglas - Daintree	306	Cairns
1	31166	Atherton	44	40.6583	2	959.672	30605	Tablelands (East) - Kuranda	306	Cairns
2	31166	Atherton	27	26.3873	2	959.672	30605	Tablelands (East) - Kuranda	306	Cairns
1	31167	Herberton	27	23.0986	1	888.544	30605	Tablelands (East) - Kuranda	306	Cairns
2	31167	Herberton	13	11.5305	1	888.544	30605	Tablelands (East) - Kuranda	306	Cairns
1	31168	Kuranda	17	14.4803	2	952.447	30605	Tablelands (East) - Kuranda	306	Cairns
2	31168	Kuranda	9	7.76714	2	952.447	30605	Tablelands (East) - Kuranda	306	Cairns
1	31169	Malanda - Yungaburra	43	36.7266	2	983.752	30605	Tablelands (East) - Kuranda	306	Cairns
2	31169	Malanda - Yungaburra	19	18.6984	2	983.752	30605	Tablelands (East) - Kuranda	306	Cairns
1	31170	Mareeba	47	40.6918	1	920.618	30605	Tablelands (East) - Kuranda	306	Cairns
2	31170	Mareeba	24	22.5506	1	920.618	30605	Tablelands (East) - Kuranda	306	Cairns
1	31171	Balonne	24	13.7617	2	958.739	30701	Darling Downs (West) - Maranoa	307	Darling Downs - Maranoa
2	31171	Balonne	11	6.98238	2	958.739	30701	Darling Downs (West) - Maranoa	307	Darling Downs - Maranoa
1	31172	Chinchilla	23	21.753	3	1008.35	30701	Darling Downs (West) - Maranoa	307	Darling Downs - Maranoa
2	31172	Chinchilla	12	12.3588	3	1008.35	30701	Darling Downs (West) - Maranoa	307	Darling Downs - Maranoa
1	31173	Goondiwindi	16	17.5297	3	997.344	30701	Darling Downs (West) - Maranoa	307	Darling Downs - Maranoa
2	31173	Goondiwindi	11	11.5418	3	997.344	30701	Darling Downs (West) - Maranoa	307	Darling Downs - Maranoa
1	31174	Inglewood - Waggamba	20	17.0344	2	948.03	30701	Darling Downs (West) - Maranoa	307	Darling Downs - Maranoa
2	31174	Inglewood - Waggamba	8	8.92431	2	948.03	30701	Darling Downs (West) - Maranoa	307	Darling Downs - Maranoa
1	31175	Miles - Wandoan	18	15.3221	2	987.511	30701	Darling Downs (West) - Maranoa	307	Darling Downs - Maranoa
2	31175	Miles - Wandoan	8	7.89575	2	987.511	30701	Darling Downs (West) - Maranoa	307	Darling Downs - Maranoa
1	31176	Roma	18	16.8787	3	1008.44	30701	Darling Downs (West) - Maranoa	307	Darling Downs - Maranoa
2	31176	Roma	9	10.5383	3	1008.44	30701	Darling Downs (West) - Maranoa	307	Darling Downs - Maranoa
1	31177	Roma Region	27	21.278	3	993.654	30701	Darling Downs (West) - Maranoa	307	Darling Downs - Maranoa
2	31177	Roma Region	12	11.4822	3	993.654	30701	Darling Downs (West) - Maranoa	307	Darling Downs - Maranoa
1	31178	Tara	18	15.6616	1	865.701	30701	Darling Downs (West) - Maranoa	307	Darling Downs - Maranoa
2	31178	Tara	7	6.9737	1	865.701	30701	Darling Downs (West) - Maranoa	307	Darling Downs - Maranoa
1	31179	Crows Nest - Rosalie	38	37.9749	2	946.637	30702	Darling Downs - East	307	Darling Downs - Maranoa
2	31179	Crows Nest - Rosalie	16	20.5961	2	946.637	30702	Darling Downs - East	307	Darling Downs - Maranoa
1	31180	Jondaryan	22	24.2632	2	957.084	30702	Darling Downs - East	307	Darling Downs - Maranoa
2	31180	Jondaryan	11	13.1998	2	957.084	30702	Darling Downs - East	307	Darling Downs - Maranoa
1	31181	Millmerran	13	12.2053	2	949.203	30702	Darling Downs - East	307	Darling Downs - Maranoa
2	31181	Millmerran	6	6.40115	2	949.203	30702	Darling Downs - East	307	Darling Downs - Maranoa
1	31182	Pittsworth	15	18.5161	3	989.797	30702	Darling Downs - East	307	Darling Downs - Maranoa
2	31182	Pittsworth	10	11.1014	3	989.797	30702	Darling Downs - East	307	Darling Downs - Maranoa
1	31183	Wambo	48	49.2354	3	991.474	30702	Darling Downs - East	307	Darling Downs - Maranoa
2	31183	Wambo	25	29.3811	3	991.474	30702	Darling Downs - East	307	Darling Downs - Maranoa
1	31184	Clifton - Greenmount	19	18.3653	2	980.686	30703	Granite Belt	307	Darling Downs - Maranoa
2	31184	Clifton - Greenmount	7	9.52617	2	980.686	30703	Granite Belt	307	Darling Downs - Maranoa
1	31185	Southern Downs - East	17	17.095	2	966.627	30703	Granite Belt	307	Darling Downs - Maranoa
2	31185	Southern Downs - East	7	9.11378	2	966.627	30703	Granite Belt	307	Darling Downs - Maranoa
1	31186	Southern Downs - West	21	20.2424	2	956.48	30703	Granite Belt	307	Darling Downs - Maranoa
2	31186	Southern Downs - West	8	10.3062	2	956.48	30703	Granite Belt	307	Darling Downs - Maranoa
1	31187	Stanthorpe	27	24.5802	1	920.117	30703	Granite Belt	307	Darling Downs - Maranoa
2	31187	Stanthorpe	15	17.2724	1	920.117	30703	Granite Belt	307	Darling Downs - Maranoa
1	31188	Stanthorpe Region	26	22.0783	2	960.218	30703	Granite Belt	307	Darling Downs - Maranoa
2	31188	Stanthorpe Region	13	10.8249	2	960.218	30703	Granite Belt	307	Darling Downs - Maranoa
1	31189	Warwick	61	50.1373	1	937.187	30703	Granite Belt	307	Darling Downs - Maranoa
2	31189	Warwick	39	35.6936	1	937.187	30703	Granite Belt	307	Darling Downs - Maranoa
1	31190	Central Highlands - East	13	10.8801	2	956.42	30801	Central Highlands (Qld)	308	Fitzroy
2	31190	Central Highlands - East	6	5.42344	2	956.42	30801	Central Highlands (Qld)	308	Fitzroy
1	31191	Central Highlands - West	37	26.1557	3	1007.47	30801	Central Highlands (Qld)	308	Fitzroy
2	31191	Central Highlands - West	13	11.4202	3	1007.47	30801	Central Highlands (Qld)	308	Fitzroy
1	31192	Emerald	21	17.3457	4	1057.1	30801	Central Highlands (Qld)	308	Fitzroy
2	31192	Emerald	11	9.56273	4	1057.1	30801	Central Highlands (Qld)	308	Fitzroy
1	31193	Agnes Water - Miriam Vale	27	22.2993	1	917.319	30802	Gladstone - Biloela	308	Fitzroy
2	31193	Agnes Water - Miriam Vale	13	10.0214	1	917.319	30802	Gladstone - Biloela	308	Fitzroy
1	31194	Banana	27	28.3744	3	1002.19	30802	Gladstone - Biloela	308	Fitzroy
2	31194	Banana	12	14.5851	3	1002.19	30802	Gladstone - Biloela	308	Fitzroy
1	31195	Biloela	16	13.4336	2	988.386	30802	Gladstone - Biloela	308	Fitzroy
2	31195	Biloela	9	8.41116	2	988.386	30802	Gladstone - Biloela	308	Fitzroy
1	31196	Boyne Island - Tannum Sands	16	19.7001	4	1050.2	30802	Gladstone - Biloela	308	Fitzroy
2	31196	Boyne Island - Tannum Sands	11	11.7722	4	1050.2	30802	Gladstone - Biloela	308	Fitzroy
1	31197	Callemondah	0	0.453878	1	893.495	30802	Gladstone - Biloela	308	Fitzroy
2	31197	Callemondah	0	0.111052	1	893.495	30802	Gladstone - Biloela	308	Fitzroy
1	31198	Clinton - New Auckland	16	17.6351	4	1034.81	30802	Gladstone - Biloela	308	Fitzroy
2	31198	Clinton - New Auckland	11	11.3528	4	1034.81	30802	Gladstone - Biloela	308	Fitzroy
1	31199	Gladstone	17	18.0894	2	974.429	30802	Gladstone - Biloela	308	Fitzroy
2	31199	Gladstone	8	10.0341	2	974.429	30802	Gladstone - Biloela	308	Fitzroy
1	31200	Gladstone Hinterland	26	27.002	3	1024.18	30802	Gladstone - Biloela	308	Fitzroy
2	31200	Gladstone Hinterland	11	13.5376	3	1024.18	30802	Gladstone - Biloela	308	Fitzroy
1	31201	Kin Kora - Sun Valley	6	7.75444	4	1043.15	30802	Gladstone - Biloela	308	Fitzroy
2	31201	Kin Kora - Sun Valley	4	4.74239	4	1043.15	30802	Gladstone - Biloela	308	Fitzroy
1	31203	Telina - Toolooa	8	9.22691	4	1050.68	30802	Gladstone - Biloela	308	Fitzroy
2	31203	Telina - Toolooa	5	5.42847	4	1050.68	30802	Gladstone - Biloela	308	Fitzroy
1	31204	West Gladstone	12	14.5271	2	988.262	30802	Gladstone - Biloela	308	Fitzroy
2	31204	West Gladstone	7	8.47008	2	988.262	30802	Gladstone - Biloela	308	Fitzroy
1	31205	Berserker	28	22.8991	1	899.67	30803	Rockhampton	308	Fitzroy
2	31205	Berserker	15	14.6231	1	899.67	30803	Rockhampton	308	Fitzroy
1	31206	Bouldercombe	7	7.09957	2	975.299	30803	Rockhampton	308	Fitzroy
2	31206	Bouldercombe	0	3.50712	2	975.299	30803	Rockhampton	308	Fitzroy
1	31207	Emu Park	21	21.6577	2	979.747	30803	Rockhampton	308	Fitzroy
2	31207	Emu Park	10	12.1092	2	979.747	30803	Rockhampton	308	Fitzroy
1	31208	Frenchville - Mount Archer	25	26.2195	3	1026.19	30803	Rockhampton	308	Fitzroy
2	31208	Frenchville - Mount Archer	13	17.4467	3	1026.19	30803	Rockhampton	308	Fitzroy
1	31209	Glenlee - Rockyview	7	10.3801	5	1077.61	30803	Rockhampton	308	Fitzroy
2	31209	Glenlee - Rockyview	3	4.90869	5	1077.61	30803	Rockhampton	308	Fitzroy
1	31210	Gracemere	18	17.406	3	1006.09	30803	Rockhampton	308	Fitzroy
2	31210	Gracemere	8	10.5883	3	1006.09	30803	Rockhampton	308	Fitzroy
1	31211	Lakes Creek	14	12.5004	1	932.208	30803	Rockhampton	308	Fitzroy
2	31211	Lakes Creek	8	8.09568	1	932.208	30803	Rockhampton	308	Fitzroy
1	31212	Mount Morgan	18	14.4601	1	797.558	30803	Rockhampton	308	Fitzroy
2	31212	Mount Morgan	8	7.59855	1	797.558	30803	Rockhampton	308	Fitzroy
1	31213	Norman Gardens	20	21.3657	3	1021.51	30803	Rockhampton	308	Fitzroy
2	31213	Norman Gardens	11	14.0502	3	1021.51	30803	Rockhampton	308	Fitzroy
1	31214	Park Avenue	21	19.0506	1	936.823	30803	Rockhampton	308	Fitzroy
2	31214	Park Avenue	13	12.3304	1	936.823	30803	Rockhampton	308	Fitzroy
1	31215	Parkhurst - Kawana	14	14.9189	2	967.036	30803	Rockhampton	308	Fitzroy
2	31215	Parkhurst - Kawana	8	10.9751	2	967.036	30803	Rockhampton	308	Fitzroy
1	31216	Rockhampton - West	21	22.0902	2	969.355	30803	Rockhampton	308	Fitzroy
2	31216	Rockhampton - West	11	14.3946	2	969.355	30803	Rockhampton	308	Fitzroy
1	31217	Rockhampton City	16	12.9971	1	852.402	30803	Rockhampton	308	Fitzroy
2	31217	Rockhampton City	7	7.03933	1	852.402	30803	Rockhampton	308	Fitzroy
1	31218	Rockhampton Region - East	11	11.484	3	992.371	30803	Rockhampton	308	Fitzroy
2	31218	Rockhampton Region - East	4	4.99862	3	992.371	30803	Rockhampton	308	Fitzroy
1	31219	Rockhampton Region - North	14	15.5841	3	1006.67	30803	Rockhampton	308	Fitzroy
2	31219	Rockhampton Region - North	5	7.2814	3	1006.67	30803	Rockhampton	308	Fitzroy
1	31220	Rockhampton Region - West	8	8.63248	3	1021.52	30803	Rockhampton	308	Fitzroy
2	31220	Rockhampton Region - West	4	4.12357	3	1021.52	30803	Rockhampton	308	Fitzroy
1	31221	Shoalwater Bay	0	0.0905715	NA	NA	30803	Rockhampton	308	Fitzroy
2	31221	Shoalwater Bay	0	0.0482015	NA	NA	30803	Rockhampton	308	Fitzroy
1	31222	The Range - Allenstown	24	27.1772	3	1003.02	30803	Rockhampton	308	Fitzroy
2	31222	The Range - Allenstown	17	21.0716	3	1003.02	30803	Rockhampton	308	Fitzroy
1	31223	Yeppoon	52	54.2623	3	996.724	30803	Rockhampton	308	Fitzroy
2	31223	Yeppoon	28	33.4686	3	996.724	30803	Rockhampton	308	Fitzroy
1	31224	Broadbeach Waters	30	33.6036	4	1047.46	30901	Broadbeach - Burleigh	309	Gold Coast
2	31224	Broadbeach Waters	17	19.9281	4	1047.46	30901	Broadbeach - Burleigh	309	Gold Coast
1	31225	Burleigh Heads	30	33.5168	3	1011.05	30901	Broadbeach - Burleigh	309	Gold Coast
2	31225	Burleigh Heads	24	22.8988	3	1011.05	30901	Broadbeach - Burleigh	309	Gold Coast
1	31226	Burleigh Waters	53	57.8855	3	1022	30901	Broadbeach - Burleigh	309	Gold Coast
2	31226	Burleigh Waters	39	38.3968	3	1022	30901	Broadbeach - Burleigh	309	Gold Coast
1	31227	Mermaid Beach - Broadbeach	32	34.4776	3	1024.89	30901	Broadbeach - Burleigh	309	Gold Coast
2	31227	Mermaid Beach - Broadbeach	24	21.2798	3	1024.89	30901	Broadbeach - Burleigh	309	Gold Coast
1	31228	Mermaid Waters	42	47.5175	3	1016.37	30901	Broadbeach - Burleigh	309	Gold Coast
2	31228	Mermaid Waters	31	31.2914	3	1016.37	30901	Broadbeach - Burleigh	309	Gold Coast
1	31229	Miami	18	20.3366	3	1012.11	30901	Broadbeach - Burleigh	309	Gold Coast
2	31229	Miami	13	13.0595	3	1012.11	30901	Broadbeach - Burleigh	309	Gold Coast
1	31230	Coolangatta	37	28.7023	1	937.05	30902	Coolangatta	309	Gold Coast
2	31230	Coolangatta	23	16.3358	1	937.05	30902	Coolangatta	309	Gold Coast
1	31231	Currumbin - Tugun	34	38.5347	3	994.06	30902	Coolangatta	309	Gold Coast
2	31231	Currumbin - Tugun	22	23.3776	3	994.06	30902	Coolangatta	309	Gold Coast
1	31232	Currumbin Waters	32	34.8983	3	1001.83	30902	Coolangatta	309	Gold Coast
2	31232	Currumbin Waters	25	22.3878	3	1001.83	30902	Coolangatta	309	Gold Coast
1	31233	Elanora	39	42.4783	3	1025.71	30902	Coolangatta	309	Gold Coast
2	31233	Elanora	27	27.7262	3	1025.71	30902	Coolangatta	309	Gold Coast
1	31234	Palm Beach	57	52.0392	2	979.961	30902	Coolangatta	309	Gold Coast
2	31234	Palm Beach	40	32.972	2	979.961	30902	Coolangatta	309	Gold Coast
1	31235	Arundel	25	26.1802	3	1020.03	30903	Gold Coast - North	309	Gold Coast
2	31235	Arundel	17	16.9864	3	1020.03	30903	Gold Coast - North	309	Gold Coast
1	31236	Biggera Waters	27	24.3408	2	976.726	30903	Gold Coast - North	309	Gold Coast
2	31236	Biggera Waters	20	15.5707	2	976.726	30903	Gold Coast - North	309	Gold Coast
1	31237	Coombabah	52	48.6001	2	962.124	30903	Gold Coast - North	309	Gold Coast
2	31237	Coombabah	39	32.789	2	962.124	30903	Gold Coast - North	309	Gold Coast
1	31238	Labrador	74	58.0168	1	930.364	30903	Gold Coast - North	309	Gold Coast
2	31238	Labrador	55	41.2461	1	930.364	30903	Gold Coast - North	309	Gold Coast
1	31239	Paradise Point - Hollywell	36	40.7662	4	1042.08	30903	Gold Coast - North	309	Gold Coast
2	31239	Paradise Point - Hollywell	22	23.9245	4	1042.08	30903	Gold Coast - North	309	Gold Coast
1	31240	Runaway Bay	46	50.533	4	1038.21	30903	Gold Coast - North	309	Gold Coast
2	31240	Runaway Bay	27	29.5653	4	1038.21	30903	Gold Coast - North	309	Gold Coast
1	31241	Guanaba - Springbrook	12	13.2122	3	1021.08	30904	Gold Coast Hinterland	309	Gold Coast
2	31241	Guanaba - Springbrook	5	6.80344	3	1021.08	30904	Gold Coast Hinterland	309	Gold Coast
1	31242	Tamborine - Canungra	44	47.6796	4	1031.63	30904	Gold Coast Hinterland	309	Gold Coast
2	31242	Tamborine - Canungra	27	28.0994	4	1031.63	30904	Gold Coast Hinterland	309	Gold Coast
1	31243	Currumbin Valley - Tallebudgera	17	20.8913	4	1063.15	30905	Mudgeeraba - Tallebudgera	309	Gold Coast
2	31243	Currumbin Valley - Tallebudgera	11	12.4058	4	1063.15	30905	Mudgeeraba - Tallebudgera	309	Gold Coast
1	31244	Mudgeeraba - Bonogin	35	43.0305	4	1039.16	30905	Mudgeeraba - Tallebudgera	309	Gold Coast
2	31244	Mudgeeraba - Bonogin	26	25.6205	4	1039.16	30905	Mudgeeraba - Tallebudgera	309	Gold Coast
1	31245	Reedy Creek - Andrews	12	12.9084	4	1035.09	30905	Mudgeeraba - Tallebudgera	309	Gold Coast
2	31245	Reedy Creek - Andrews	7	8.40259	4	1035.09	30905	Mudgeeraba - Tallebudgera	309	Gold Coast
1	31246	Carrara	32	35.942	3	1016.87	30906	Nerang	309	Gold Coast
2	31246	Carrara	22	21.6421	3	1016.87	30906	Nerang	309	Gold Coast
1	31247	Highland Park	23	23.1927	3	1008.75	30906	Nerang	309	Gold Coast
2	31247	Highland Park	14	14.5774	3	1008.75	30906	Nerang	309	Gold Coast
1	31248	Nerang - Mount Nathan	69	57.0923	2	973.599	30906	Nerang	309	Gold Coast
2	31248	Nerang - Mount Nathan	45	37.3097	2	973.599	30906	Nerang	309	Gold Coast
1	31249	Pacific Pines - Gaven	19	21.5252	4	1043.34	30906	Nerang	309	Gold Coast
2	31249	Pacific Pines - Gaven	12	13.0676	4	1043.34	30906	Nerang	309	Gold Coast
1	31250	Worongary - Tallai	22	24.758	4	1054.86	30906	Nerang	309	Gold Coast
2	31250	Worongary - Tallai	13	15.0234	4	1054.86	30906	Nerang	309	Gold Coast
1	31251	Coomera	8	9.19738	4	1042.15	30907	Ormeau - Oxenford	309	Gold Coast
2	31251	Coomera	4	5.59119	4	1042.15	30907	Ormeau - Oxenford	309	Gold Coast
1	31252	Helensvale	44	48.6951	4	1045.4	30907	Ormeau - Oxenford	309	Gold Coast
2	31252	Helensvale	30	31.8962	4	1045.4	30907	Ormeau - Oxenford	309	Gold Coast
1	31253	Hope Island	24	33.6154	5	1071.43	30907	Ormeau - Oxenford	309	Gold Coast
2	31253	Hope Island	13	17.8175	5	1071.43	30907	Ormeau - Oxenford	309	Gold Coast
1	31254	Jacobs Well - Alberton	11	11.4089	3	1013.98	30907	Ormeau - Oxenford	309	Gold Coast
2	31254	Jacobs Well - Alberton	5	5.67827	3	1013.98	30907	Ormeau - Oxenford	309	Gold Coast
1	31255	Ormeau - Yatala	25	29.2632	4	1048.95	30907	Ormeau - Oxenford	309	Gold Coast
2	31255	Ormeau - Yatala	16	16.7998	4	1048.95	30907	Ormeau - Oxenford	309	Gold Coast
1	31256	Oxenford - Maudsland	26	28.6976	4	1034	30907	Ormeau - Oxenford	309	Gold Coast
2	31256	Oxenford - Maudsland	17	17.6764	4	1034	30907	Ormeau - Oxenford	309	Gold Coast
1	31257	Pimpama	7	6.90813	3	1023.06	30907	Ormeau - Oxenford	309	Gold Coast
2	31257	Pimpama	3	3.6911	3	1023.06	30907	Ormeau - Oxenford	309	Gold Coast
1	31258	Upper Coomera - Willow Vale	30	31.1074	3	1024.87	30907	Ormeau - Oxenford	309	Gold Coast
2	31258	Upper Coomera - Willow Vale	20	18.9124	3	1024.87	30907	Ormeau - Oxenford	309	Gold Coast
1	31259	Clear Island Waters	18	21.086	4	1062.43	30908	Robina	309	Gold Coast
2	31259	Clear Island Waters	11	12.4556	4	1062.43	30908	Robina	309	Gold Coast
1	31260	Merrimac	14	15.946	3	1005.36	30908	Robina	309	Gold Coast
2	31260	Merrimac	11	10.5509	3	1005.36	30908	Robina	309	Gold Coast
1	31261	Robina	63	69.3144	4	1040.53	30908	Robina	309	Gold Coast
2	31261	Robina	40	45.1435	4	1040.53	30908	Robina	309	Gold Coast
1	31262	Varsity Lakes	27	30.5017	3	999.104	30908	Robina	309	Gold Coast
2	31262	Varsity Lakes	21	21.2563	3	999.104	30908	Robina	309	Gold Coast
1	31263	Ashmore	39	39.9395	3	1015.47	30909	Southport	309	Gold Coast
2	31263	Ashmore	30	29.2419	3	1015.47	30909	Southport	309	Gold Coast
1	31264	Molendinar	12	13.1876	3	996.068	30909	Southport	309	Gold Coast
2	31264	Molendinar	8	8.52314	3	996.068	30909	Southport	309	Gold Coast
1	31265	Parkwood	14	16.8432	4	1042.23	30909	Southport	309	Gold Coast
2	31265	Parkwood	9	10.7224	4	1042.23	30909	Southport	309	Gold Coast
1	31266	Southport	105	92.8287	2	951.413	30909	Southport	309	Gold Coast
2	31266	Southport	75	63.2368	2	951.413	30909	Southport	309	Gold Coast
1	31267	Benowa	25	28.1274	4	1046.49	30910	Surfers Paradise	309	Gold Coast
2	31267	Benowa	17	18.1772	4	1046.49	30910	Surfers Paradise	309	Gold Coast
1	31268	Bundall	14	16.3741	4	1056.32	30910	Surfers Paradise	309	Gold Coast
2	31268	Bundall	7	9.0892	4	1056.32	30910	Surfers Paradise	309	Gold Coast
1	31269	Main Beach	14	18.8937	5	1069.07	30910	Surfers Paradise	309	Gold Coast
2	31269	Main Beach	8	9.93505	5	1069.07	30910	Surfers Paradise	309	Gold Coast
1	31270	Surfers Paradise	85	76.3261	2	988.383	30910	Surfers Paradise	309	Gold Coast
2	31270	Surfers Paradise	52	42.4781	2	988.383	30910	Surfers Paradise	309	Gold Coast
1	31271	Darra - Sumner	14	9.32998	1	937.389	31001	Forest Lake - Oxley	310	Ipswich
2	31271	Darra - Sumner	7	6.32411	1	937.389	31001	Forest Lake - Oxley	310	Ipswich
1	31272	Durack	25	20.5889	1	920.283	31001	Forest Lake - Oxley	310	Ipswich
2	31272	Durack	22	17.3584	1	920.283	31001	Forest Lake - Oxley	310	Ipswich
1	31273	Forest Lake - Doolandella	39	43.4752	4	1032.28	31001	Forest Lake - Oxley	310	Ipswich
2	31273	Forest Lake - Doolandella	27	29.9812	4	1032.28	31001	Forest Lake - Oxley	310	Ipswich
1	31274	Inala - Richlands	54	40.8382	1	756.364	31001	Forest Lake - Oxley	310	Ipswich
2	31274	Inala - Richlands	36	28.0142	1	756.364	31001	Forest Lake - Oxley	310	Ipswich
1	31275	Oxley (Qld)	18	19.6253	4	1036.24	31001	Forest Lake - Oxley	310	Ipswich
2	31275	Oxley (Qld)	13	14.2196	4	1036.24	31001	Forest Lake - Oxley	310	Ipswich
1	31276	Wacol	12	9.11306	1	772.458	31001	Forest Lake - Oxley	310	Ipswich
2	31276	Wacol	4	3.52091	1	772.458	31001	Forest Lake - Oxley	310	Ipswich
1	31277	Boonah	44	44.7499	3	989.527	31002	Ipswich Hinterland	310	Ipswich
2	31277	Boonah	20	24.7241	3	989.527	31002	Ipswich Hinterland	310	Ipswich
1	31278	Esk	29	24.255	1	924.951	31002	Ipswich Hinterland	310	Ipswich
2	31278	Esk	14	12.7761	1	924.951	31002	Ipswich Hinterland	310	Ipswich
1	31280	Lockyer Valley - East	69	55.6004	1	932.349	31002	Ipswich Hinterland	310	Ipswich
2	31280	Lockyer Valley - East	34	30.9213	1	932.349	31002	Ipswich Hinterland	310	Ipswich
1	31281	Lowood	37	36.3068	2	949.635	31002	Ipswich Hinterland	310	Ipswich
2	31281	Lowood	15	19.8671	2	949.635	31002	Ipswich Hinterland	310	Ipswich
1	31282	Rosewood	32	32.7414	2	984.525	31002	Ipswich Hinterland	310	Ipswich
2	31282	Rosewood	14	18.3436	2	984.525	31002	Ipswich Hinterland	310	Ipswich
1	31283	Brassall	29	25.0858	2	969.956	31003	Ipswich Inner	310	Ipswich
2	31283	Brassall	22	17.2625	2	969.956	31003	Ipswich Inner	310	Ipswich
1	31284	Bundamba	28	20.6677	1	921.891	31003	Ipswich Inner	310	Ipswich
2	31284	Bundamba	18	13.1603	1	921.891	31003	Ipswich Inner	310	Ipswich
1	31285	Churchill - Yamanto	12	12.2279	3	993.374	31003	Ipswich Inner	310	Ipswich
2	31285	Churchill - Yamanto	9	8.06339	3	993.374	31003	Ipswich Inner	310	Ipswich
1	31286	Ipswich - Central	26	20.05	1	941.085	31003	Ipswich Inner	310	Ipswich
2	31286	Ipswich - Central	17	12.5121	1	941.085	31003	Ipswich Inner	310	Ipswich
1	31287	Ipswich - East	78	57.1996	1	936.222	31003	Ipswich Inner	310	Ipswich
2	31287	Ipswich - East	52	39.0997	1	936.222	31003	Ipswich Inner	310	Ipswich
1	31288	Ipswich - North	6	8.5277	5	1065.7	31003	Ipswich Inner	310	Ipswich
2	31288	Ipswich - North	3	4.81096	5	1065.7	31003	Ipswich Inner	310	Ipswich
1	31289	Karalee - Barellan Point	7	10.8112	5	1093.07	31003	Ipswich Inner	310	Ipswich
2	31289	Karalee - Barellan Point	5	5.63512	5	1093.07	31003	Ipswich Inner	310	Ipswich
1	31290	Karana Downs	8	11.7741	5	1088.32	31003	Ipswich Inner	310	Ipswich
2	31290	Karana Downs	6	7.36364	5	1088.32	31003	Ipswich Inner	310	Ipswich
1	31291	Leichhardt - One Mile	22	16.3318	1	861.575	31003	Ipswich Inner	310	Ipswich
2	31291	Leichhardt - One Mile	13	10.1014	1	861.575	31003	Ipswich Inner	310	Ipswich
1	31292	North Ipswich - Tivoli	29	21.869	1	919.277	31003	Ipswich Inner	310	Ipswich
2	31292	North Ipswich - Tivoli	20	14.3187	1	919.277	31003	Ipswich Inner	310	Ipswich
1	31293	Raceview	36	30.9985	2	987.148	31003	Ipswich Inner	310	Ipswich
2	31293	Raceview	29	22.759	2	987.148	31003	Ipswich Inner	310	Ipswich
1	31294	Ripley	4	4.67918	4	1059.8	31003	Ipswich Inner	310	Ipswich
2	31294	Ripley	0	2.52668	4	1059.8	31003	Ipswich Inner	310	Ipswich
1	31295	Riverview	13	9.91897	1	757.435	31003	Ipswich Inner	310	Ipswich
2	31295	Riverview	8	6.49847	1	757.435	31003	Ipswich Inner	310	Ipswich
1	31296	Bellbird Park - Brookwater	9	11.9184	4	1037.42	31004	Springfield - Redbank	310	Ipswich
2	31296	Bellbird Park - Brookwater	6	7.39631	4	1037.42	31004	Springfield - Redbank	310	Ipswich
1	31297	Camira - Gailes	23	20.3625	2	978.462	31004	Springfield - Redbank	310	Ipswich
2	31297	Camira - Gailes	15	12.1143	2	978.462	31004	Springfield - Redbank	310	Ipswich
1	31298	Carole Park	0	0.0471379	NA	NA	31004	Springfield - Redbank	310	Ipswich
2	31298	Carole Park	0	0.00804833	NA	NA	31004	Springfield - Redbank	310	Ipswich
1	31299	Collingwood Park - Redbank	17	14.2037	2	967.707	31004	Springfield - Redbank	310	Ipswich
2	31299	Collingwood Park - Redbank	13	9.57123	2	967.707	31004	Springfield - Redbank	310	Ipswich
1	31300	Goodna	27	17.6946	1	860.049	31004	Springfield - Redbank	310	Ipswich
2	31300	Goodna	16	11.3793	1	860.049	31004	Springfield - Redbank	310	Ipswich
1	31302	Redbank Plains	25	17.7261	1	933.863	31004	Springfield - Redbank	310	Ipswich
2	31302	Redbank Plains	14	10.8143	1	933.863	31004	Springfield - Redbank	310	Ipswich
1	31303	Springfield	7	6.70109	4	1032.43	31004	Springfield - Redbank	310	Ipswich
2	31303	Springfield	3	4.2336	4	1032.43	31004	Springfield - Redbank	310	Ipswich
1	31304	Springfield Lakes	5	7.50346	5	1066.32	31004	Springfield - Redbank	310	Ipswich
2	31304	Springfield Lakes	3	5.00271	5	1066.32	31004	Springfield - Redbank	310	Ipswich
1	31305	Beaudesert	55	45.1618	1	944.03	31101	Beaudesert	311	Logan - Beaudesert
2	31305	Beaudesert	28	25.7742	1	944.03	31101	Beaudesert	311	Logan - Beaudesert
1	31306	Beenleigh	32	23.5229	1	882.63	31102	Beenleigh	311	Logan - Beaudesert
2	31306	Beenleigh	21	15.0597	1	882.63	31102	Beenleigh	311	Logan - Beaudesert
1	31307	Eagleby	48	37.4459	1	870.339	31102	Beenleigh	311	Logan - Beaudesert
2	31307	Eagleby	29	22.6919	1	870.339	31102	Beenleigh	311	Logan - Beaudesert
1	31308	Edens Landing - Holmview	10	11.7994	3	991.046	31102	Beenleigh	311	Logan - Beaudesert
2	31308	Edens Landing - Holmview	8	8.15796	3	991.046	31102	Beenleigh	311	Logan - Beaudesert
1	31309	Mount Warren Park	16	17.5875	3	994.32	31102	Beenleigh	311	Logan - Beaudesert
2	31309	Mount Warren Park	11	11.5281	3	994.32	31102	Beenleigh	311	Logan - Beaudesert
1	31310	Wolffdene - Bahrs Scrub	13	13.8214	4	1061.51	31102	Beenleigh	311	Logan - Beaudesert
2	31310	Wolffdene - Bahrs Scrub	7	7.69947	4	1061.51	31102	Beenleigh	311	Logan - Beaudesert
1	31311	Boronia Heights - Park Ridge	39	34.7006	2	956.008	31103	Browns Plains	311	Logan - Beaudesert
2	31311	Boronia Heights - Park Ridge	26	22.4083	2	956.008	31103	Browns Plains	311	Logan - Beaudesert
1	31312	Browns Plains	12	10.6583	2	956.725	31103	Browns Plains	311	Logan - Beaudesert
2	31312	Browns Plains	12	8.02051	2	956.725	31103	Browns Plains	311	Logan - Beaudesert
1	31313	Chambers Flat - Logan Reserve	10	10.8773	3	1007.01	31103	Browns Plains	311	Logan - Beaudesert
2	31313	Chambers Flat - Logan Reserve	6	5.75484	3	1007.01	31103	Browns Plains	311	Logan - Beaudesert
1	31314	Crestmead	22	15.2569	1	919.67	31103	Browns Plains	311	Logan - Beaudesert
2	31314	Crestmead	13	9.41184	1	919.67	31103	Browns Plains	311	Logan - Beaudesert
1	31316	Hillcrest	13	15.6688	3	1010.67	31103	Browns Plains	311	Logan - Beaudesert
2	31316	Hillcrest	10	9.42153	3	1010.67	31103	Browns Plains	311	Logan - Beaudesert
1	31317	Marsden	24	17.5548	1	905.243	31103	Browns Plains	311	Logan - Beaudesert
2	31317	Marsden	16	11.1051	1	905.243	31103	Browns Plains	311	Logan - Beaudesert
1	31318	Munruben - Park Ridge South	10	11.0862	4	1049.05	31103	Browns Plains	311	Logan - Beaudesert
2	31318	Munruben - Park Ridge South	5	5.90391	4	1049.05	31103	Browns Plains	311	Logan - Beaudesert
1	31319	Regents Park - Heritage Park	23	24.6219	3	1012.86	31103	Browns Plains	311	Logan - Beaudesert
2	31319	Regents Park - Heritage Park	16	15.5353	3	1012.86	31103	Browns Plains	311	Logan - Beaudesert
1	31320	Greenbank	17	20.7375	4	1052.32	31104	Jimboomba	311	Logan - Beaudesert
2	31320	Greenbank	11	12.1046	4	1052.32	31104	Jimboomba	311	Logan - Beaudesert
1	31321	Jimboomba	31	35.3871	4	1029.16	31104	Jimboomba	311	Logan - Beaudesert
2	31321	Jimboomba	17	19.8969	4	1029.16	31104	Jimboomba	311	Logan - Beaudesert
1	31322	Logan Village	12	13.7404	4	1033.01	31104	Jimboomba	311	Logan - Beaudesert
2	31322	Logan Village	6	7.94987	4	1033.01	31104	Jimboomba	311	Logan - Beaudesert
1	31323	Bethania - Waterford	34	28.9369	2	962.578	31105	Loganlea - Carbrook	311	Logan - Beaudesert
2	31323	Bethania - Waterford	26	20.8355	2	962.578	31105	Loganlea - Carbrook	311	Logan - Beaudesert
1	31324	Cornubia - Carbrook	12	20.559	5	1073.83	31105	Loganlea - Carbrook	311	Logan - Beaudesert
2	31324	Cornubia - Carbrook	10	12.2714	5	1073.83	31105	Loganlea - Carbrook	311	Logan - Beaudesert
1	31325	Loganholme - Tanah Merah	17	21.5383	3	1027.67	31105	Loganlea - Carbrook	311	Logan - Beaudesert
2	31325	Loganholme - Tanah Merah	12	12.4886	3	1027.67	31105	Loganlea - Carbrook	311	Logan - Beaudesert
1	31326	Loganlea	25	18.0817	1	919.615	31105	Loganlea - Carbrook	311	Logan - Beaudesert
2	31326	Loganlea	17	11.982	1	919.615	31105	Loganlea - Carbrook	311	Logan - Beaudesert
1	31327	Shailer Park	15	23.1086	5	1074.78	31105	Loganlea - Carbrook	311	Logan - Beaudesert
2	31327	Shailer Park	11	14.9236	5	1074.78	31105	Loganlea - Carbrook	311	Logan - Beaudesert
1	31328	Waterford West	22	17.0216	1	917.639	31105	Loganlea - Carbrook	311	Logan - Beaudesert
2	31328	Waterford West	15	11.4202	1	917.639	31105	Loganlea - Carbrook	311	Logan - Beaudesert
1	31329	Daisy Hill	12	14.9382	4	1048.06	31106	Springwood - Kingston	311	Logan - Beaudesert
2	31329	Daisy Hill	9	9.71859	4	1048.06	31106	Springwood - Kingston	311	Logan - Beaudesert
1	31330	Kingston	28	20.3023	1	829.472	31106	Springwood - Kingston	311	Logan - Beaudesert
2	31330	Kingston	17	12.3927	1	829.472	31106	Springwood - Kingston	311	Logan - Beaudesert
1	31331	Logan Central	21	15.544	1	769.788	31106	Springwood - Kingston	311	Logan - Beaudesert
2	31331	Logan Central	13	9.59268	1	769.788	31106	Springwood - Kingston	311	Logan - Beaudesert
1	31332	Rochedale South - Priestdale	33	37.4544	4	1052.77	31106	Springwood - Kingston	311	Logan - Beaudesert
2	31332	Rochedale South - Priestdale	24	25.0085	4	1052.77	31106	Springwood - Kingston	311	Logan - Beaudesert
1	31333	Slacks Creek	31	23.7951	1	900.354	31106	Springwood - Kingston	311	Logan - Beaudesert
2	31333	Slacks Creek	21	15.6572	1	900.354	31106	Springwood - Kingston	311	Logan - Beaudesert
1	31334	Springwood	19	23.5166	4	1048.9	31106	Springwood - Kingston	311	Logan - Beaudesert
2	31334	Springwood	13	15.5894	4	1048.9	31106	Springwood - Kingston	311	Logan - Beaudesert
1	31335	Underwood	8	10.201	4	1049.49	31106	Springwood - Kingston	311	Logan - Beaudesert
2	31335	Underwood	5	6.10513	4	1049.49	31106	Springwood - Kingston	311	Logan - Beaudesert
1	31336	Woodridge	39	29.2239	1	796.91	31106	Springwood - Kingston	311	Logan - Beaudesert
2	31336	Woodridge	27	19.105	1	796.91	31106	Springwood - Kingston	311	Logan - Beaudesert
1	31337	Bowen	37	32.434	2	945.367	31201	Bowen Basin - North	312	Mackay
2	31337	Bowen	17	17.4306	2	945.367	31201	Bowen Basin - North	312	Mackay
1	31338	Broadsound - Nebo	21	17.3706	4	1036.56	31201	Bowen Basin - North	312	Mackay
2	31338	Broadsound - Nebo	7	7.04419	4	1036.56	31201	Bowen Basin - North	312	Mackay
1	31339	Clermont	6	8.82887	4	1032.22	31201	Bowen Basin - North	312	Mackay
2	31339	Clermont	8	5.28128	4	1032.22	31201	Bowen Basin - North	312	Mackay
1	31340	Collinsville	24	14.691	2	962.405	31201	Bowen Basin - North	312	Mackay
2	31340	Collinsville	12	7.29023	2	962.405	31201	Bowen Basin - North	312	Mackay
1	31341	Moranbah	4	8.16764	5	1064.93	31201	Bowen Basin - North	312	Mackay
2	31341	Moranbah	1	3.41562	5	1064.93	31201	Bowen Basin - North	312	Mackay
1	31342	Andergrove - Beaconsfield	29	29.6501	3	1012.5	31202	Mackay	312	Mackay
2	31342	Andergrove - Beaconsfield	17	19.8729	3	1012.5	31202	Mackay	312	Mackay
1	31343	East Mackay	13	12.0599	3	1006.35	31202	Mackay	312	Mackay
2	31343	East Mackay	8	7.93479	3	1006.35	31202	Mackay	312	Mackay
1	31344	Eimeo - Rural View	11	12.9163	5	1077.97	31202	Mackay	312	Mackay
2	31344	Eimeo - Rural View	4	7.24391	5	1077.97	31202	Mackay	312	Mackay
1	31345	Eungella Hinterland	0	0.0038577	NA	NA	31202	Mackay	312	Mackay
2	31345	Eungella Hinterland	0	0.0153523	NA	NA	31202	Mackay	312	Mackay
1	31346	Mackay	13	10.556	1	943.013	31202	Mackay	312	Mackay
2	31346	Mackay	8	6.16307	1	943.013	31202	Mackay	312	Mackay
1	31347	Mackay Harbour	0	1.8563	5	1098.39	31202	Mackay	312	Mackay
2	31347	Mackay Harbour	0	0.868069	5	1098.39	31202	Mackay	312	Mackay
1	31348	Mount Pleasant - Glenella	25	29.7917	5	1071.98	31202	Mackay	312	Mackay
2	31348	Mount Pleasant - Glenella	11	18.0951	5	1071.98	31202	Mackay	312	Mackay
1	31349	North Mackay	18	20.247	2	982.067	31202	Mackay	312	Mackay
2	31349	North Mackay	13	14.3032	2	982.067	31202	Mackay	312	Mackay
1	31350	Ooralea - Bakers Creek	8	10.8614	4	1032.85	31202	Mackay	312	Mackay
2	31350	Ooralea - Bakers Creek	5	5.64159	4	1032.85	31202	Mackay	312	Mackay
1	31351	Pioneer Valley	18	16.898	3	1016.69	31202	Mackay	312	Mackay
2	31351	Pioneer Valley	10	8.64058	3	1016.69	31202	Mackay	312	Mackay
1	31352	Sarina	36	33.3121	3	990.9	31202	Mackay	312	Mackay
2	31352	Sarina	15	17.6774	3	990.9	31202	Mackay	312	Mackay
1	31353	Seaforth - Calen	31	27.9877	3	1006.87	31202	Mackay	312	Mackay
2	31353	Seaforth - Calen	12	13.1761	3	1006.87	31202	Mackay	312	Mackay
1	31354	Shoal Point - Bucasia	9	10.403	4	1051.96	31202	Mackay	312	Mackay
2	31354	Shoal Point - Bucasia	4	5.04001	4	1051.96	31202	Mackay	312	Mackay
1	31355	Slade Point	9	8.81286	2	988.699	31202	Mackay	312	Mackay
2	31355	Slade Point	3	5.52242	2	988.699	31202	Mackay	312	Mackay
1	31356	South Mackay	21	21.2743	2	979.988	31202	Mackay	312	Mackay
2	31356	South Mackay	13	14.1556	2	979.988	31202	Mackay	312	Mackay
1	31357	Walkerston - Eton	25	21.0522	4	1039.11	31202	Mackay	312	Mackay
2	31357	Walkerston - Eton	12	11.3547	4	1039.11	31202	Mackay	312	Mackay
1	31358	West Mackay	21	23.1513	3	998.015	31202	Mackay	312	Mackay
2	31358	West Mackay	15	16.6288	3	998.015	31202	Mackay	312	Mackay
1	31359	Airlie - Whitsundays	23	21.4199	3	1020.41	31203	Whitsunday	312	Mackay
2	31359	Airlie - Whitsundays	10	10.1215	3	1020.41	31203	Whitsunday	312	Mackay
1	31361	Proserpine	33	28.3852	2	983.798	31203	Whitsunday	312	Mackay
2	31361	Proserpine	14	15.2285	2	983.798	31203	Whitsunday	312	Mackay
1	31362	Beachmere - Sandstone Point	74	62.7973	2	954.033	31301	Bribie - Beachmere	313	Moreton Bay - North
2	31362	Beachmere - Sandstone Point	43	33.8632	2	954.033	31301	Bribie - Beachmere	313	Moreton Bay - North
1	31363	Bribie Island	140	118.654	1	944.464	31301	Bribie - Beachmere	313	Moreton Bay - North
2	31363	Bribie Island	76	69.5044	1	944.464	31301	Bribie - Beachmere	313	Moreton Bay - North
1	31364	Burpengary - East	6	9.03766	5	1067.21	31302	Caboolture	313	Moreton Bay - North
2	31364	Burpengary - East	3	5.1046	5	1067.21	31302	Caboolture	313	Moreton Bay - North
1	31365	Caboolture	88	64.4551	1	899.171	31302	Caboolture	313	Moreton Bay - North
2	31365	Caboolture	52	41.839	1	899.171	31302	Caboolture	313	Moreton Bay - North
1	31366	Caboolture - South	52	40.9566	1	909.989	31302	Caboolture	313	Moreton Bay - North
2	31366	Caboolture - South	35	25.7888	1	909.989	31302	Caboolture	313	Moreton Bay - North
1	31367	Elimbah	6	9.2614	4	1038.49	31302	Caboolture	313	Moreton Bay - North
2	31367	Elimbah	5	5.21952	4	1038.49	31302	Caboolture	313	Moreton Bay - North
1	31368	Morayfield - East	18	14.6626	2	951.545	31302	Caboolture	313	Moreton Bay - North
2	31368	Morayfield - East	11	8.76706	2	951.545	31302	Caboolture	313	Moreton Bay - North
1	31369	Wamuran	9	11.065	4	1030.21	31302	Caboolture	313	Moreton Bay - North
2	31369	Wamuran	5	5.91725	4	1030.21	31302	Caboolture	313	Moreton Bay - North
1	31370	Kilcoy	21	18.8427	1	939.492	31303	Caboolture Hinterland	313	Moreton Bay - North
2	31370	Kilcoy	11	10.525	1	939.492	31303	Caboolture Hinterland	313	Moreton Bay - North
1	31371	Woodford - D'Aguilar	19	19.7333	2	978.797	31303	Caboolture Hinterland	313	Moreton Bay - North
2	31371	Woodford - D'Aguilar	9	10.6349	2	978.797	31303	Caboolture Hinterland	313	Moreton Bay - North
1	31372	Burpengary	30	32.3833	3	1010.77	31304	Narangba - Burpengary	313	Moreton Bay - North
2	31372	Burpengary	20	19.9482	3	1010.77	31304	Narangba - Burpengary	313	Moreton Bay - North
1	31373	Deception Bay	93	67.297	1	908.371	31304	Narangba - Burpengary	313	Moreton Bay - North
2	31373	Deception Bay	57	44.1614	1	908.371	31304	Narangba - Burpengary	313	Moreton Bay - North
1	31374	Morayfield	11	12.3674	4	1058.88	31304	Narangba - Burpengary	313	Moreton Bay - North
2	31374	Morayfield	6	6.90728	4	1058.88	31304	Narangba - Burpengary	313	Moreton Bay - North
1	31375	Narangba	21	24.1585	4	1058.86	31304	Narangba - Burpengary	313	Moreton Bay - North
2	31375	Narangba	12	14.0877	4	1058.86	31304	Narangba - Burpengary	313	Moreton Bay - North
1	31376	Upper Caboolture	5	7.48844	4	1032.89	31304	Narangba - Burpengary	313	Moreton Bay - North
2	31376	Upper Caboolture	4	4.14626	4	1032.89	31304	Narangba - Burpengary	313	Moreton Bay - North
1	31377	Clontarf	34	30.0049	2	965.142	31305	Redcliffe	313	Moreton Bay - North
2	31377	Clontarf	24	19.6443	2	965.142	31305	Redcliffe	313	Moreton Bay - North
1	31378	Margate - Woody Point	61	45.4359	1	928.848	31305	Redcliffe	313	Moreton Bay - North
2	31378	Margate - Woody Point	38	30.1273	1	928.848	31305	Redcliffe	313	Moreton Bay - North
1	31379	Redcliffe	49	37.4115	1	942.968	31305	Redcliffe	313	Moreton Bay - North
2	31379	Redcliffe	34	27.1178	1	942.968	31305	Redcliffe	313	Moreton Bay - North
1	31380	Rothwell - Kippa-Ring	62	56.8968	2	956.067	31305	Redcliffe	313	Moreton Bay - North
2	31380	Rothwell - Kippa-Ring	48	40.0771	2	956.067	31305	Redcliffe	313	Moreton Bay - North
1	31381	Scarborough - Newport	44	46.5337	3	1017.27	31305	Redcliffe	313	Moreton Bay - North
2	31381	Scarborough - Newport	32	31.1602	3	1017.27	31305	Redcliffe	313	Moreton Bay - North
1	31382	Albany Creek	28	37.852	5	1094.06	31401	Hills District	314	Moreton Bay - South
2	31382	Albany Creek	23	26.7715	5	1094.06	31401	Hills District	314	Moreton Bay - South
1	31383	Cashmere	13	21.2927	5	1098.44	31401	Hills District	314	Moreton Bay - South
2	31383	Cashmere	10	12.8346	5	1098.44	31401	Hills District	314	Moreton Bay - South
1	31384	Dayboro	14	20.226	5	1074.07	31401	Hills District	314	Moreton Bay - South
2	31384	Dayboro	7	11.3811	5	1074.07	31401	Hills District	314	Moreton Bay - South
1	31385	Eatons Hill	7	11.3151	5	1118.72	31401	Hills District	314	Moreton Bay - South
2	31385	Eatons Hill	6	7.33109	5	1118.72	31401	Hills District	314	Moreton Bay - South
1	31386	Hills District	35	51.6187	5	1085.35	31401	Hills District	314	Moreton Bay - South
2	31386	Hills District	26	33.7466	5	1085.35	31401	Hills District	314	Moreton Bay - South
1	31387	Samford Valley	18	27.8471	5	1111.43	31401	Hills District	314	Moreton Bay - South
2	31387	Samford Valley	10	15.2208	5	1111.43	31401	Hills District	314	Moreton Bay - South
1	31388	Dakabin - Kallangur	57	46.6752	2	985.272	31402	North Lakes	314	Moreton Bay - South
2	31388	Dakabin - Kallangur	41	31.0188	2	985.272	31402	North Lakes	314	Moreton Bay - South
1	31389	Murrumba Downs - Griffin	21	24.8155	4	1061.69	31402	North Lakes	314	Moreton Bay - South
2	31389	Murrumba Downs - Griffin	15	16.047	4	1061.69	31402	North Lakes	314	Moreton Bay - South
1	31390	North Lakes - Mango Hill	18	27.403	5	1072.74	31402	North Lakes	314	Moreton Bay - South
2	31390	North Lakes - Mango Hill	15	19.0159	5	1072.74	31402	North Lakes	314	Moreton Bay - South
1	31391	Bray Park	19	21.2385	3	1018.66	31403	Strathpine	314	Moreton Bay - South
2	31391	Bray Park	15	14.4573	3	1018.66	31403	Strathpine	314	Moreton Bay - South
1	31392	Lawnton	17	15.0821	2	965.39	31403	Strathpine	314	Moreton Bay - South
2	31392	Lawnton	13	10.9711	2	965.39	31403	Strathpine	314	Moreton Bay - South
1	31393	Petrie	16	17.5799	4	1038.55	31403	Strathpine	314	Moreton Bay - South
2	31393	Petrie	12	11.5099	4	1038.55	31403	Strathpine	314	Moreton Bay - South
1	31394	Strathpine - Brendale	29	30.279	3	989.066	31403	Strathpine	314	Moreton Bay - South
2	31394	Strathpine - Brendale	20	20.2826	3	989.066	31403	Strathpine	314	Moreton Bay - South
1	31395	Aurukun	0	1.37047	1	483.491	31501	Far North	315	Queensland - Outback
2	31395	Aurukun	1	0.954489	1	483.491	31501	Far North	315	Queensland - Outback
1	31396	Cape York	28	16.8211	1	775.942	31501	Far North	315	Queensland - Outback
2	31396	Cape York	11	7.43158	1	775.942	31501	Far North	315	Queensland - Outback
1	31397	Croydon - Etheridge	7	5.11669	2	958.599	31501	Far North	315	Queensland - Outback
2	31397	Croydon - Etheridge	0	1.69112	2	958.599	31501	Far North	315	Queensland - Outback
1	31398	Kowanyama - Pormpuraaw	2	2.25213	1	598.137	31501	Far North	315	Queensland - Outback
2	31398	Kowanyama - Pormpuraaw	1	1.42551	1	598.137	31501	Far North	315	Queensland - Outback
1	31399	Northern Peninsula	2	2.49982	1	704.884	31501	Far North	315	Queensland - Outback
2	31399	Northern Peninsula	2	1.85721	1	704.884	31501	Far North	315	Queensland - Outback
1	31400	Tablelands	24	20.967	2	954.597	31501	Far North	315	Queensland - Outback
2	31400	Tablelands	9	9.01498	2	954.597	31501	Far North	315	Queensland - Outback
1	31401	Torres	7	5.6763	1	899.092	31501	Far North	315	Queensland - Outback
2	31401	Torres	4	3.13529	1	899.092	31501	Far North	315	Queensland - Outback
1	31402	Torres Strait Islands	9	6.05418	1	662.526	31501	Far North	315	Queensland - Outback
2	31402	Torres Strait Islands	5	3.70731	1	662.526	31501	Far North	315	Queensland - Outback
1	31403	Weipa	7	3.98414	4	1064.45	31501	Far North	315	Queensland - Outback
2	31403	Weipa	2	1.39385	4	1064.45	31501	Far North	315	Queensland - Outback
1	31404	Carpentaria	13	9.78616	1	735.051	31502	Outback - North	315	Queensland - Outback
2	31404	Carpentaria	8	4.81095	1	735.051	31502	Outback - North	315	Queensland - Outback
1	31405	Mount Isa	46	35.4897	3	998.281	31502	Outback - North	315	Queensland - Outback
2	31405	Mount Isa	23	18.828	3	998.281	31502	Outback - North	315	Queensland - Outback
1	31406	Mount Isa Region	16	8.97047	1	934.396	31502	Outback - North	315	Queensland - Outback
2	31406	Mount Isa Region	6	3.67974	1	934.396	31502	Outback - North	315	Queensland - Outback
1	31407	Northern Highlands	16	12.103	2	980.751	31502	Outback - North	315	Queensland - Outback
2	31407	Northern Highlands	7	6.08613	2	980.751	31502	Outback - North	315	Queensland - Outback
1	31408	Barcaldine - Blackall	25	19.6074	2	979.062	31503	Outback - South	315	Queensland - Outback
2	31408	Barcaldine - Blackall	12	10.5283	2	979.062	31503	Outback - South	315	Queensland - Outback
1	31409	Charleville	19	14.0802	2	961.431	31503	Outback - South	315	Queensland - Outback
2	31409	Charleville	11	8.8874	2	961.431	31503	Outback - South	315	Queensland - Outback
1	31410	Far Central West	15	9.32555	1	933.416	31503	Outback - South	315	Queensland - Outback
2	31410	Far Central West	5	3.70024	1	933.416	31503	Outback - South	315	Queensland - Outback
1	31411	Far South West	16	11.1788	1	930.973	31503	Outback - South	315	Queensland - Outback
2	31411	Far South West	9	5.3517	1	930.973	31503	Outback - South	315	Queensland - Outback
1	31412	Longreach	20	11.8393	3	998.353	31503	Outback - South	315	Queensland - Outback
2	31412	Longreach	10	6.8904	3	998.353	31503	Outback - South	315	Queensland - Outback
1	31413	Buderim - North	69	73.0966	4	1043.72	31601	Buderim	316	Sunshine Coast
2	31413	Buderim - North	48	51.5238	4	1043.72	31601	Buderim	316	Sunshine Coast
1	31414	Buderim - South	33	44.1781	5	1072.58	31601	Buderim	316	Sunshine Coast
2	31414	Buderim - South	22	27.3188	5	1072.58	31601	Buderim	316	Sunshine Coast
1	31415	Mountain Creek	13	16.6136	4	1037.46	31601	Buderim	316	Sunshine Coast
2	31415	Mountain Creek	9	9.74005	4	1037.46	31601	Buderim	316	Sunshine Coast
1	31416	Sippy Downs	29	28.845	3	1007.99	31601	Buderim	316	Sunshine Coast
2	31416	Sippy Downs	20	20.2043	3	1007.99	31601	Buderim	316	Sunshine Coast
1	31417	Aroona - Currimundi	36	38.0121	3	998.83	31602	Caloundra	316	Sunshine Coast
2	31417	Aroona - Currimundi	24	24.7535	3	998.83	31602	Caloundra	316	Sunshine Coast
1	31418	Buddina - Minyama	26	26.0767	3	1014.74	31602	Caloundra	316	Sunshine Coast
2	31418	Buddina - Minyama	17	17.7951	3	1014.74	31602	Caloundra	316	Sunshine Coast
1	31419	Caloundra - Kings Beach	44	33.0676	1	912.764	31602	Caloundra	316	Sunshine Coast
2	31419	Caloundra - Kings Beach	29	21.0667	1	912.764	31602	Caloundra	316	Sunshine Coast
1	31420	Caloundra - West	48	52.3749	3	1020.64	31602	Caloundra	316	Sunshine Coast
2	31420	Caloundra - West	32	32.6114	3	1020.64	31602	Caloundra	316	Sunshine Coast
1	31421	Golden Beach - Pelican Waters	54	57.3805	3	1011.21	31602	Caloundra	316	Sunshine Coast
2	31421	Golden Beach - Pelican Waters	34	33.7384	3	1011.21	31602	Caloundra	316	Sunshine Coast
1	31422	Moffat Beach - Battery Hill	29	32.8377	3	992.509	31602	Caloundra	316	Sunshine Coast
2	31422	Moffat Beach - Battery Hill	22	21.77	3	992.509	31602	Caloundra	316	Sunshine Coast
1	31423	Parrearra - Warana	32	35.2116	3	1021.24	31602	Caloundra	316	Sunshine Coast
2	31423	Parrearra - Warana	24	23.2488	3	1021.24	31602	Caloundra	316	Sunshine Coast
1	31424	Wurtulla - Birtinya	22	22.1439	3	1011.07	31602	Caloundra	316	Sunshine Coast
2	31424	Wurtulla - Birtinya	13	13.6511	3	1011.07	31602	Caloundra	316	Sunshine Coast
1	31425	Coolum Beach	36	39.2026	3	1014.94	31603	Maroochy	316	Sunshine Coast
2	31425	Coolum Beach	25	25.0488	3	1014.94	31603	Maroochy	316	Sunshine Coast
1	31426	Marcoola - Mudjimba	30	31.9176	3	1002.71	31603	Maroochy	316	Sunshine Coast
2	31426	Marcoola - Mudjimba	18	18.8185	3	1002.71	31603	Maroochy	316	Sunshine Coast
1	31427	Maroochydore - Kuluin	81	73.5487	2	970.782	31603	Maroochy	316	Sunshine Coast
2	31427	Maroochydore - Kuluin	60	48.3186	2	970.782	31603	Maroochy	316	Sunshine Coast
1	31428	Mooloolaba - Alexandra Headland	38	40.0336	3	1003.54	31603	Maroochy	316	Sunshine Coast
2	31428	Mooloolaba - Alexandra Headland	23	23.3884	3	1003.54	31603	Maroochy	316	Sunshine Coast
1	31429	Bli Bli	18	22.0371	3	1013.11	31604	Nambour - Pomona	316	Sunshine Coast
2	31429	Bli Bli	14	13.619	3	1013.11	31604	Nambour - Pomona	316	Sunshine Coast
1	31430	Diddillibah - Rosemount	12	12.5289	4	1033.92	31604	Nambour - Pomona	316	Sunshine Coast
2	31430	Diddillibah - Rosemount	6	6.56107	4	1033.92	31604	Nambour - Pomona	316	Sunshine Coast
1	31431	Eumundi - Yandina	29	30.861	3	1000.06	31604	Nambour - Pomona	316	Sunshine Coast
2	31431	Eumundi - Yandina	15	16.156	3	1000.06	31604	Nambour - Pomona	316	Sunshine Coast
1	31432	Nambour	74	63.8788	2	957.368	31604	Nambour - Pomona	316	Sunshine Coast
2	31432	Nambour	53	42.8131	2	957.368	31604	Nambour - Pomona	316	Sunshine Coast
1	31433	Noosa Hinterland	76	77.1764	3	1001.45	31604	Nambour - Pomona	316	Sunshine Coast
2	31433	Noosa Hinterland	36	42.464	3	1001.45	31604	Nambour - Pomona	316	Sunshine Coast
1	31434	Noosa Heads	17	21.3047	4	1035.09	31605	Noosa	316	Sunshine Coast
2	31434	Noosa Heads	11	12.3331	4	1035.09	31605	Noosa	316	Sunshine Coast
1	31435	Noosaville	36	38.728	3	1015.26	31605	Noosa	316	Sunshine Coast
2	31435	Noosaville	24	23.6299	3	1015.26	31605	Noosa	316	Sunshine Coast
1	31436	Peregian	20	23.6635	4	1052.36	31605	Noosa	316	Sunshine Coast
2	31436	Peregian	13	14.0179	4	1052.36	31605	Noosa	316	Sunshine Coast
1	31437	Sunshine Beach	19	20.6933	3	1022.09	31605	Noosa	316	Sunshine Coast
2	31437	Sunshine Beach	12	12.0399	3	1022.09	31605	Noosa	316	Sunshine Coast
1	31438	Tewantin	58	49.5502	2	967.151	31605	Noosa	316	Sunshine Coast
2	31438	Tewantin	37	32.03	2	967.151	31605	Noosa	316	Sunshine Coast
1	31439	Beerwah	22	23.6395	2	979.872	31606	Sunshine Coast Hinterland	316	Sunshine Coast
2	31439	Beerwah	11	14.0908	2	979.872	31606	Sunshine Coast Hinterland	316	Sunshine Coast
1	31440	Caloundra Hinterland	39	39.7874	3	1000.95	31606	Sunshine Coast Hinterland	316	Sunshine Coast
2	31440	Caloundra Hinterland	20	23.9653	3	1000.95	31606	Sunshine Coast Hinterland	316	Sunshine Coast
1	31441	Glass House Mountains	18	18.5935	3	1006.66	31606	Sunshine Coast Hinterland	316	Sunshine Coast
2	31441	Glass House Mountains	9	9.76046	3	1006.66	31606	Sunshine Coast Hinterland	316	Sunshine Coast
1	31442	Landsborough	25	26.4131	3	1013.52	31606	Sunshine Coast Hinterland	316	Sunshine Coast
2	31442	Landsborough	14	14.5359	3	1013.52	31606	Sunshine Coast Hinterland	316	Sunshine Coast
1	31443	Maroochy Hinterland	26	27.1504	3	1005.22	31606	Sunshine Coast Hinterland	316	Sunshine Coast
2	31443	Maroochy Hinterland	13	15.146	3	1005.22	31606	Sunshine Coast Hinterland	316	Sunshine Coast
1	31444	Palmwoods	31	36.1793	3	1026.78	31606	Sunshine Coast Hinterland	316	Sunshine Coast
2	31444	Palmwoods	19	20.4113	3	1026.78	31606	Sunshine Coast Hinterland	316	Sunshine Coast
1	31445	Cambooya - Wyreema	11	11.9255	4	1062.85	31701	Toowoomba	317	Toowoomba
2	31445	Cambooya - Wyreema	6	7.01193	4	1062.85	31701	Toowoomba	317	Toowoomba
1	31446	Darling Heights	31	32.4494	2	982.43	31701	Toowoomba	317	Toowoomba
2	31446	Darling Heights	19	25.5041	2	982.43	31701	Toowoomba	317	Toowoomba
1	31447	Drayton - Harristown	34	36.7428	2	945.389	31701	Toowoomba	317	Toowoomba
2	31447	Drayton - Harristown	20	27.5356	2	945.389	31701	Toowoomba	317	Toowoomba
1	31448	Gatton	25	20.4841	1	906.273	31701	Toowoomba	317	Toowoomba
2	31448	Gatton	16	14.2746	1	906.273	31701	Toowoomba	317	Toowoomba
1	31449	Gowrie (Qld)	11	11.805	4	1031.97	31701	Toowoomba	317	Toowoomba
2	31449	Gowrie (Qld)	5	6.39817	4	1031.97	31701	Toowoomba	317	Toowoomba
1	31450	Highfields	24	30.5418	5	1084.92	31701	Toowoomba	317	Toowoomba
2	31450	Highfields	10	17.8397	5	1084.92	31701	Toowoomba	317	Toowoomba
1	31451	Lockyer Valley - West	30	31.6875	3	1002.45	31701	Toowoomba	317	Toowoomba
2	31451	Lockyer Valley - West	15	16.4118	3	1002.45	31701	Toowoomba	317	Toowoomba
1	31452	Middle Ridge	18	22.5845	5	1094.28	31701	Toowoomba	317	Toowoomba
2	31452	Middle Ridge	9	15.6745	5	1094.28	31701	Toowoomba	317	Toowoomba
1	31453	Newtown (Qld)	32	27.5829	1	927.049	31701	Toowoomba	317	Toowoomba
2	31453	Newtown (Qld)	23	20.374	1	927.049	31701	Toowoomba	317	Toowoomba
1	31454	North Toowoomba - Harlaxton	20	15.1897	1	925.372	31701	Toowoomba	317	Toowoomba
2	31454	North Toowoomba - Harlaxton	11	10.3311	1	925.372	31701	Toowoomba	317	Toowoomba
1	31455	Rangeville	27	29.3428	4	1048.22	31701	Toowoomba	317	Toowoomba
2	31455	Rangeville	20	20.6241	4	1048.22	31701	Toowoomba	317	Toowoomba
1	31456	Toowoomba - Central	42	42.3235	2	957.719	31701	Toowoomba	317	Toowoomba
2	31456	Toowoomba - Central	25	31.9203	2	957.719	31701	Toowoomba	317	Toowoomba
1	31457	Toowoomba - East	30	34.2257	4	1032.24	31701	Toowoomba	317	Toowoomba
2	31457	Toowoomba - East	22	23.0228	4	1032.24	31701	Toowoomba	317	Toowoomba
1	31458	Toowoomba - West	24	25.9731	4	1054.61	31701	Toowoomba	317	Toowoomba
2	31458	Toowoomba - West	15	15.9101	4	1054.61	31701	Toowoomba	317	Toowoomba
1	31459	Wilsonton	54	43.567	1	921.428	31701	Toowoomba	317	Toowoomba
2	31459	Wilsonton	33	29.6462	1	921.428	31701	Toowoomba	317	Toowoomba
1	31460	Ayr	39	34.9135	2	954.031	31801	Charters Towers - Ayr - Ingham	318	Townsville
2	31460	Ayr	23	23.1737	2	954.031	31801	Charters Towers - Ayr - Ingham	318	Townsville
1	31461	Burdekin	35	30.5872	2	985.065	31801	Charters Towers - Ayr - Ingham	318	Townsville
2	31461	Burdekin	16	16.8736	2	985.065	31801	Charters Towers - Ayr - Ingham	318	Townsville
1	31462	Charters Towers	36	28.1663	1	934.313	31801	Charters Towers - Ayr - Ingham	318	Townsville
2	31462	Charters Towers	17	17.7292	1	934.313	31801	Charters Towers - Ayr - Ingham	318	Townsville
1	31463	Dalrymple	24	13.2842	2	975.106	31801	Charters Towers - Ayr - Ingham	318	Townsville
2	31463	Dalrymple	9	5.84074	2	975.106	31801	Charters Towers - Ayr - Ingham	318	Townsville
1	31464	Ingham	29	22.6468	1	932.329	31801	Charters Towers - Ayr - Ingham	318	Townsville
2	31464	Ingham	14	14.8238	1	932.329	31801	Charters Towers - Ayr - Ingham	318	Townsville
1	31465	Ingham Region	43	31.9237	3	996.655	31801	Charters Towers - Ayr - Ingham	318	Townsville
2	31465	Ingham Region	16	16.4427	3	996.655	31801	Charters Towers - Ayr - Ingham	318	Townsville
1	31466	Palm Island	4	2.02927	1	592.686	31801	Charters Towers - Ayr - Ingham	318	Townsville
2	31466	Palm Island	1	1.48087	1	592.686	31801	Charters Towers - Ayr - Ingham	318	Townsville
1	31467	Aitkenvale	14	14.8657	2	987.506	31802	Townsville	318	Townsville
2	31467	Aitkenvale	11	9.42319	2	987.506	31802	Townsville	318	Townsville
1	31468	Annandale	11	19.2922	5	1098.31	31802	Townsville	318	Townsville
2	31468	Annandale	8	12.241	5	1098.31	31802	Townsville	318	Townsville
1	31469	Belgian Gardens - Pallarenda	17	14.541	4	1039.75	31802	Townsville	318	Townsville
2	31469	Belgian Gardens - Pallarenda	10	9.89154	4	1039.75	31802	Townsville	318	Townsville
1	31470	Bohle Plains	5	7.91268	5	1084.63	31802	Townsville	318	Townsville
2	31470	Bohle Plains	1	4.75292	5	1084.63	31802	Townsville	318	Townsville
1	31471	Condon - Rasmussen	29	25.1661	2	963.851	31802	Townsville	318	Townsville
2	31471	Condon - Rasmussen	17	16.573	2	963.851	31802	Townsville	318	Townsville
1	31472	Cranbrook	20	18.9571	3	990.496	31802	Townsville	318	Townsville
2	31472	Cranbrook	12	13.5114	3	990.496	31802	Townsville	318	Townsville
1	31473	Deeragun	24	20.3719	4	1045.7	31802	Townsville	318	Townsville
2	31473	Deeragun	11	11.535	4	1045.7	31802	Townsville	318	Townsville
1	31474	Douglas	3	5.8859	5	1088.88	31802	Townsville	318	Townsville
2	31474	Douglas	1	4.30852	5	1088.88	31802	Townsville	318	Townsville
1	31475	Garbutt - West End	24	19.8981	1	917.275	31802	Townsville	318	Townsville
2	31475	Garbutt - West End	12	11.1731	1	917.275	31802	Townsville	318	Townsville
1	31476	Gulliver - Currajong - Vincent	26	23.0704	2	947.795	31802	Townsville	318	Townsville
2	31476	Gulliver - Currajong - Vincent	14	15.0571	2	947.795	31802	Townsville	318	Townsville
1	31477	Heatley	14	12.1309	1	939.603	31802	Townsville	318	Townsville
2	31477	Heatley	9	9.15232	1	939.603	31802	Townsville	318	Townsville
1	31478	Hermit Park - Rosslea	15	12.8722	2	973.844	31802	Townsville	318	Townsville
2	31478	Hermit Park - Rosslea	9	7.99758	2	973.844	31802	Townsville	318	Townsville
1	31479	Hyde Park - Pimlico	17	14.0214	2	966.249	31802	Townsville	318	Townsville
2	31479	Hyde Park - Pimlico	9	9.12392	2	966.249	31802	Townsville	318	Townsville
1	31480	Kelso	19	16.0211	2	979.594	31802	Townsville	318	Townsville
2	31480	Kelso	11	9.6214	2	979.594	31802	Townsville	318	Townsville
1	31481	Kirwan - East	22	20.2016	2	953.606	31802	Townsville	318	Townsville
2	31481	Kirwan - East	16	15.3567	2	953.606	31802	Townsville	318	Townsville
1	31482	Kirwan - West	24	20.5384	4	1056.83	31802	Townsville	318	Townsville
2	31482	Kirwan - West	15	14.5566	4	1056.83	31802	Townsville	318	Townsville
1	31483	Magnetic Island	12	10.0242	2	962.931	31802	Townsville	318	Townsville
2	31483	Magnetic Island	7	4.88042	2	962.931	31802	Townsville	318	Townsville
1	31484	Mount Louisa	12	11.4989	4	1050.37	31802	Townsville	318	Townsville
2	31484	Mount Louisa	6	6.85396	4	1050.37	31802	Townsville	318	Townsville
1	31485	Mundingburra	16	14.4512	3	1002.8	31802	Townsville	318	Townsville
2	31485	Mundingburra	9	11.1132	3	1002.8	31802	Townsville	318	Townsville
1	31486	Northern Beaches	25	21.6637	3	990.548	31802	Townsville	318	Townsville
2	31486	Northern Beaches	10	10.1584	3	990.548	31802	Townsville	318	Townsville
1	31487	Oonoonba	9	8.50729	4	1057.56	31802	Townsville	318	Townsville
2	31487	Oonoonba	6	4.81987	4	1057.56	31802	Townsville	318	Townsville
1	31488	South Townsville - Railway Estate	15	14.9875	3	989.223	31802	Townsville	318	Townsville
2	31488	South Townsville - Railway Estate	8	7.67865	3	989.223	31802	Townsville	318	Townsville
1	31489	Townsville - South	14	13.7005	3	1019.99	31802	Townsville	318	Townsville
2	31489	Townsville - South	5	6.17733	3	1019.99	31802	Townsville	318	Townsville
1	31490	Townsville City - North Ward	25	21.8392	4	1049.65	31802	Townsville	318	Townsville
2	31490	Townsville City - North Ward	14	11.9278	4	1049.65	31802	Townsville	318	Townsville
1	31491	Wulguru - Roseneath	20	17.3385	2	962.631	31802	Townsville	318	Townsville
2	31491	Wulguru - Roseneath	9	10.0387	2	962.631	31802	Townsville	318	Townsville
1	31492	Ashfield - Kepnock	24	19.7684	1	925.99	31901	Bundaberg	319	Wide Bay
2	31492	Ashfield - Kepnock	13	13.0243	1	925.99	31901	Bundaberg	319	Wide Bay
1	31493	Bargara - Burnett Heads	65	66.3573	2	976.55	31901	Bundaberg	319	Wide Bay
2	31493	Bargara - Burnett Heads	27	36.3403	2	976.55	31901	Bundaberg	319	Wide Bay
1	31494	Branyan - Kensington	13	13.339	3	997.769	31901	Bundaberg	319	Wide Bay
2	31494	Branyan - Kensington	6	7.58644	3	997.769	31901	Bundaberg	319	Wide Bay
1	31495	Bundaberg	28	23.0889	1	826.643	31901	Bundaberg	319	Wide Bay
2	31495	Bundaberg	14	13.9357	1	826.643	31901	Bundaberg	319	Wide Bay
1	31496	Bundaberg East - Kalkie	16	17.7642	2	962.973	31901	Bundaberg	319	Wide Bay
2	31496	Bundaberg East - Kalkie	9	10.6822	2	962.973	31901	Bundaberg	319	Wide Bay
1	31497	Bundaberg North - Gooburrum	41	33.9989	1	933.015	31901	Bundaberg	319	Wide Bay
2	31497	Bundaberg North - Gooburrum	21	20.3918	1	933.015	31901	Bundaberg	319	Wide Bay
1	31498	Bundaberg Region - North	32	31.3506	2	956.774	31901	Bundaberg	319	Wide Bay
2	31498	Bundaberg Region - North	11	15.2878	2	956.774	31901	Bundaberg	319	Wide Bay
1	31499	Bundaberg Region - South	50	43.0367	1	931.154	31901	Bundaberg	319	Wide Bay
2	31499	Bundaberg Region - South	26	21.5608	1	931.154	31901	Bundaberg	319	Wide Bay
1	31500	Millbank - Avoca	41	35.7061	1	941.052	31901	Bundaberg	319	Wide Bay
2	31500	Millbank - Avoca	26	24.1527	1	941.052	31901	Bundaberg	319	Wide Bay
1	31501	Svensson Heights - Norville	30	26.1806	1	898.44	31901	Bundaberg	319	Wide Bay
2	31501	Svensson Heights - Norville	19	16.9894	1	898.44	31901	Bundaberg	319	Wide Bay
1	31502	Walkervale - Avenell Heights	47	40.7155	1	896.865	31901	Bundaberg	319	Wide Bay
2	31502	Walkervale - Avenell Heights	31	26.9255	1	896.865	31901	Bundaberg	319	Wide Bay
1	31503	Gayndah - Mundubbera	34	28.8405	1	927.885	31902	Burnett	319	Wide Bay
2	31503	Gayndah - Mundubbera	17	14.7473	1	927.885	31902	Burnett	319	Wide Bay
1	31504	Gin Gin	26	21.6494	1	874.312	31902	Burnett	319	Wide Bay
2	31504	Gin Gin	11	9.81931	1	874.312	31902	Burnett	319	Wide Bay
1	31505	Kingaroy	29	30.1163	2	948.101	31902	Burnett	319	Wide Bay
2	31505	Kingaroy	15	20.7582	2	948.101	31902	Burnett	319	Wide Bay
1	31506	Kingaroy Region - North	44	37.1325	1	856.059	31902	Burnett	319	Wide Bay
2	31506	Kingaroy Region - North	21	20.2134	1	856.059	31902	Burnett	319	Wide Bay
1	31507	Kingaroy Region - South	14	15.342	3	996.378	31902	Burnett	319	Wide Bay
2	31507	Kingaroy Region - South	6	7.09343	3	996.378	31902	Burnett	319	Wide Bay
1	31508	Monto - Eidsvold	18	17.7698	1	927.758	31902	Burnett	319	Wide Bay
2	31508	Monto - Eidsvold	9	9.33901	1	927.758	31902	Burnett	319	Wide Bay
1	31509	Nanango	55	45.4344	1	876.006	31902	Burnett	319	Wide Bay
2	31509	Nanango	28	23.0415	1	876.006	31902	Burnett	319	Wide Bay
1	31510	North Burnett	0	0.073036	NA	NA	31902	Burnett	319	Wide Bay
2	31510	North Burnett	0	0.0587293	NA	NA	31902	Burnett	319	Wide Bay
1	31511	Cooloola	41	33.5602	1	896.937	31903	Gympie - Cooloola	319	Wide Bay
2	31511	Cooloola	18	16.4513	1	896.937	31903	Gympie - Cooloola	319	Wide Bay
1	31512	Gympie - North	55	49.1107	1	894.56	31903	Gympie - Cooloola	319	Wide Bay
2	31512	Gympie - North	36	33.7493	1	894.56	31903	Gympie - Cooloola	319	Wide Bay
1	31513	Gympie - South	19	20.671	2	967.252	31903	Gympie - Cooloola	319	Wide Bay
2	31513	Gympie - South	10	12.9363	2	967.252	31903	Gympie - Cooloola	319	Wide Bay
1	31514	Gympie Region	62	63.6319	2	952.039	31903	Gympie - Cooloola	319	Wide Bay
2	31514	Gympie Region	27	31.1617	2	952.039	31903	Gympie - Cooloola	319	Wide Bay
1	31515	Kilkivan	20	15.4871	1	927.943	31903	Gympie - Cooloola	319	Wide Bay
2	31515	Kilkivan	8	7.50999	1	927.943	31903	Gympie - Cooloola	319	Wide Bay
1	31516	Booral - River Heads	17	14.1654	1	942.327	31904	Hervey Bay	319	Wide Bay
2	31516	Booral - River Heads	9	7.30684	1	942.327	31904	Hervey Bay	319	Wide Bay
1	31517	Craignish - Dundowran Beach	15	16.2831	3	1022.72	31904	Hervey Bay	319	Wide Bay
2	31517	Craignish - Dundowran Beach	8	8.7522	3	1022.72	31904	Hervey Bay	319	Wide Bay
1	31518	Pialba - Eli Waters	76	63.8139	1	917.306	31904	Hervey Bay	319	Wide Bay
2	31518	Pialba - Eli Waters	44	39.4433	1	917.306	31904	Hervey Bay	319	Wide Bay
1	31519	Point Vernon	33	27.3306	1	917.574	31904	Hervey Bay	319	Wide Bay
2	31519	Point Vernon	18	16.3228	1	917.574	31904	Hervey Bay	319	Wide Bay
1	31520	Torquay - Scarness - Kawungan	82	70.4086	1	897.517	31904	Hervey Bay	319	Wide Bay
2	31520	Torquay - Scarness - Kawungan	45	43.9476	1	897.517	31904	Hervey Bay	319	Wide Bay
1	31521	Urangan - Wondunna	60	48.9944	1	922.923	31904	Hervey Bay	319	Wide Bay
2	31521	Urangan - Wondunna	31	27.6016	1	922.923	31904	Hervey Bay	319	Wide Bay
1	31522	Burrum - Fraser	53	42.125	1	898.877	31905	Maryborough	319	Wide Bay
2	31522	Burrum - Fraser	23	21.2625	1	898.877	31905	Maryborough	319	Wide Bay
1	31523	Granville	13	11.7337	1	887.07	31905	Maryborough	319	Wide Bay
2	31523	Granville	9	7.57257	1	887.07	31905	Maryborough	319	Wide Bay
1	31524	Maryborough (Qld)	92	78.2403	1	886.906	31905	Maryborough	319	Wide Bay
2	31524	Maryborough (Qld)	52	48.2736	1	886.906	31905	Maryborough	319	Wide Bay
1	31525	Maryborough Region - South	42	34.8521	1	914.018	31905	Maryborough	319	Wide Bay
2	31525	Maryborough Region - South	18	16.3288	1	914.018	31905	Maryborough	319	Wide Bay
1	31526	Tinana	16	16.3862	3	1000.12	31905	Maryborough	319	Wide Bay
2	31526	Tinana	7	9.47723	3	1000.12	31905	Maryborough	319	Wide Bay
